# Supplementary material for: Liquid Biopsy Landscape in Patients with Primary Upper Tract Urothelial Carcinoma
Source: Cancers (Basel). 2022 Jun 18;14(12):3007. doi: 10.3390/cancers14123007 (PMC9221424; doi:10.3390/cancers14123007)
Supplement: Supplementary file 1 [file cancers-14-03007-s001.zip]

Archive with 2 entries (2 files):
- cancers-1744971 supplementary file S1.xlsx
- cancers-1744971-supplementary Table S1.pdf
