# Supplementary material for: Liquid Biopsy Landscape in Patients with Primary Upper Tract Urothelial Carcinoma
Source: Cancers (Basel). 2022 Jun 18;14(12):3007. doi: 10.3390/cancers14123007 (PMC9221424; doi:10.3390/cancers14123007)
Supplement: Supplementary file 1 [file cancers-14-03007-s001.zip › cancers-1744971 supplementary file S1.xlsx]

## Sheet: Spearman
	Clinical/Demographic Variable	HDSCA Analysis Output	p-value	Correlation
x	Weight	counts_per_patient_D|CK|V_ml	0.00835598	-0.586132
x	Height	counts_per_patient_D|CK|V_ml	0.0103409	-0.572959
x	Age	counts_per_patient_D|CK|V|CD_ml	0.0111079	0.568414
x	Age	counts_per_patient_total_CK_ml	0.0118935	0.564015
x	CCI	counts_per_patient_D|CK|V|CD_ml	0.0121309	0.562731
x	CCI	counts_per_patient_D|CK|CD_ml	0.0123537	0.561545
x	Preop GFR	counts_per_patient_D|CK|CD_ml	0.0140329	-0.553117
x	CCI	counts_per_patient_total_CK_ml	0.0146307	0.550311
x	CCI	counts_per_patient_D|V_ml	0.0185036	0.534069
x	Age	counts_per_patient_D|V_ml	0.0365528	0.482184
x	Weight	counts_per_patient_D|CD_ml	0.0545411	-0.447778
x	BMI	counts_per_patient_D|V|CD_ml	0.0621268	-0.435853
x	Height	counts_per_patient_D|CD_ml	0.0636347	-0.433615
x	Preop Cr	counts_per_patient_D|CD_ml	0.0660658	-0.430088
x	Preop Cr	counts_per_patient_D|CK|CD_ml	0.0720716	0.421775
x	Weight	counts_per_patient_D|CK|V|CD_ml	0.080686	-0.410706
x	Age	counts_per_patient_D|CK|V_ml	0.0841678	0.40648
x	Age	counts_per_patient_D|CK|CD_ml	0.0896404	0.400089
x	BMI	counts_per_patient_D|CK|V|CD_ml	0.0922084	-0.397189
x	Weight	counts_per_patient_(Dapi-)CK_ml	0.101643	-0.387012
x	Weight	counts_per_patient_(Dapi-)CK|CD_ml	0.106487	0.38205
x	Number total nodes removed	counts_per_patient_D|CD_ml	0.106772	-0.418405
x	Height	counts_per_patient_D|V_ml	0.108209	-0.380325
x	Age	counts_per_patient_only_dapi_pos_ml	0.111098	0.377476
x	Number total nodes removed	counts_per_patient_(Dapi-)CK_ml	0.113869	-0.410899
x	Weight	counts_per_patient_D|V|CD_ml	0.126277	-0.363317
x	CCI	counts_per_patient_only_dapi_pos_ml	0.128732	0.361142
x	Weight	counts_per_patient_total_CK_ml	0.132278	-0.358052
x	Preop GFR	counts_per_patient_D|V_ml	0.136389	-0.354541
x	Number pos nodes	counts_per_patient_(Dapi-)CK|CD_ml	0.14165	-0.384308
x	BMI	counts_per_patient_D|CK|V_ml	0.144003	-0.348231
x	Age	counts_per_patient_ml	0.152572	0.341401
x	CCI	counts_per_patient_(Dapi-)CK|V|CD_ml	0.156542	0.338326
x	Number pos nodes	counts_per_patient_only_dapi_pos_ml	0.173469	-0.357917
x	Preop GFR	counts_per_patient_total_CK_ml	0.179967	-0.321194
x	BMI	counts_per_patient_total_CK_ml	0.184432	-0.318102
x	Weight	counts_per_patient_ml	0.186327	-0.316806
x	BMI	counts_per_patient_(Dapi-)CK_ml	0.192219	-0.31283
x	Recurrence_130day_mod	counts_per_patient_D_ml	0.192622	-0.558407
x	Weight	counts_per_patient_only_dapi_pos_ml	0.194157	-0.31154
x	Preop Cr	counts_per_patient_(Dapi-)CK|CD_ml	0.200882	0.307129
x	Number pos nodes	counts_per_patient_(Dapi-)CK|V|CD_ml	0.215679	0.327465
x	Age	counts_per_patient_(Dapi-)CK|V_ml	0.222368	-0.293658
x	RNU pTstage	counts_per_patient_D|CD_ml	0.223898	0.301585
x	Height	counts_per_patient_D|CK|V|CD_ml	0.225757	-0.291612
x	Preop GFR	counts_per_patient_D|CK|V|CD_ml	0.230599	-0.288723
x	Number pos nodes	counts_per_patient_D|CK_ml	0.233877	-0.315524
x	Number pos nodes	counts_per_patient_D|CK|V_ml	0.233877	-0.315524
x	BMI	counts_per_patient_only_dapi_pos_ml	0.234426	-0.286468
x	BMI	counts_per_patient_ml	0.234426	-0.286468
x	CCI	counts_per_patient_ml	0.235798	0.285665
x	Height	counts_per_patient_total_CK_ml	0.236143	-0.285464
x	Height	counts_per_patient_(Dapi-)CK_ml	0.237651	-0.284585
x	Recurrence_6month_mod	counts_per_patient_D|CD_ml	0.242521	-0.509753
x	Recurrence_6month_mod	counts_per_patient_D_ml	0.242521	-0.509753
x	Number total nodes removed	counts_per_patient_D_ml	0.254288	-0.302807
x	Smoking status_mod	counts_per_patient_D|V_ml	0.254312	0.275111
x	CCI	counts_per_patient_D_ml	0.256809	-0.273725
x	BMI	counts_per_patient_D|CD_ml	0.265075	-0.269198
x	Preop GFR	counts_per_patient_(Dapi-)CK|CD_ml	0.26631	-0.268529
x	Smoking status_mod	counts_per_patient_(Dapi-)CK|CD_ml	0.269052	0.267051
x	BMI	counts_per_patient_(Dapi-)CK|CD_ml	0.269891	0.266601
x	Smoking status_mod	counts_per_patient_D_ml	0.270903	0.266059
x	RNU pTstage	counts_per_patient_D_ml	0.281086	0.268638
x	Recurrence_130day_mod	counts_per_patient_D|V_ml	0.28218	0.474342
x	Number total nodes removed	counts_per_patient_(Dapi-)CK|CD_ml	0.285676	0.284423
x	CCI	counts_per_patient_D|CK|V_ml	0.293671	0.254181
x	Smoking status_mod	counts_per_patient_D|CK_ml	0.295483	0.25326
x	CCI	counts_per_patient_(Dapi-)CK_ml	0.295638	-0.253181
x	Smoking status_mod	counts_per_patient_(Dapi-)CK_ml	0.301234	-0.25036
x	Preop GFR	counts_per_patient_D|CD_ml	0.319186	0.241518
x	CCI	counts_per_patient_D|CK_ml	0.321594	-0.240355
x	Height	counts_per_patient_(Dapi-)CK|CD_ml	0.323243	0.239562
x	RNU pTstage	counts_per_patient_D|CK|V_ml	0.323662	0.246718
x	Recurrence_6month_mod	counts_per_patient_only_dapi_pos_ml	0.331827	-0.433013
x	Recurrence_6month_mod	counts_per_patient_ml	0.331827	-0.433013
x	Smoking status_mod	counts_per_patient_D|CK|V|CD_ml	0.336587	-0.233225
x	Number total nodes removed	counts_per_patient_total_CK_ml	0.338054	0.256259
x	Number total nodes removed	counts_per_patient_D|CK|V|CD_ml	0.338054	0.256259
x	Number pos nodes	counts_per_patient_D|CD_ml	0.343083	-0.253692
x	Preop Cr	counts_per_patient_D|V|CD_ml	0.345495	-0.229077
x	Number total nodes removed	counts_per_patient_D|CK_ml	0.347315	-0.251549
x	Number total nodes removed	counts_per_patient_D|CK|CD_ml	0.352594	0.248896
x	Number pos nodes	counts_per_patient_ml	0.354416	-0.247985
x	Age	counts_per_patient_D_ml	0.35489	-0.224769
x	Smoking status_mod	counts_per_patient_D|V|CD_ml	0.355134	-0.224658
x	Smoking status_mod	counts_per_patient_D|CK|CD_ml	0.361227	0.2219
x	Age	counts_per_patient_(Dapi-)CK|V|CD_ml	0.370073	0.217942
x	Height	counts_per_patient_D|CK|CD_ml	0.373082	-0.216608
x	Number pos nodes	counts_per_patient_D|V|CD_ml	0.375238	-0.237759
x	Recurrence_130day_mod	counts_per_patient_D|CD_ml	0.375422	-0.398862
x	Preop Cr	counts_per_patient_D|V_ml	0.376773	0.21498
x	Recurrence_130day_mod	counts_per_patient_D|CK_ml	0.381275	0.394405
x	RNU pTstage	counts_per_patient_D|CK_ml	0.393479	-0.214157
x	RNU pTstage	counts_per_patient_total_CK_ml	0.400554	0.211044
x	CCI	counts_per_patient_(Dapi-)CK|CD_ml	0.405725	0.202505
x	CCI	counts_per_patient_(Dapi-)CK|V_ml	0.411592	-0.200037
x	Weight	counts_per_patient_D|V_ml	0.430549	-0.19219
x	RNU pTstage	counts_per_patient_(Dapi-)CK|V|CD_ml	0.431439	0.197791
x	Recurrence_6month_mod	counts_per_patient_(Dapi-)CK|V|CD_ml	0.436588	-0.353553
x	Height	counts_per_patient_ml	0.4366	-0.189723
x	Preop Cr	counts_per_patient_D_ml	0.467477	-0.177406
x	Number total nodes removed	counts_per_patient_D|V|CD_ml	0.470624	-0.194404
x	Preop GFR	counts_per_patient_(Dapi-)CK|V_ml	0.486744	0.169928
x	Height	counts_per_patient_D_ml	0.487025	-0.16982
x	Recurrence_130day_mod	counts_per_patient_D|CK|CD_ml	0.48959	0.316228
x	Recurrence_130day_mod	counts_per_patient_(Dapi-)CK_ml	0.48959	-0.316228
x	Age	counts_per_patient_D|CK_ml	0.490548	-0.168469
x	Preop Cr	counts_per_patient_total_CK_ml	0.493337	0.167403
x	Height	counts_per_patient_only_dapi_pos_ml	0.506273	-0.162495
x	RNU pTstage	counts_per_patient_D|V_ml	0.523728	-0.16085
x	RNU pTstage	counts_per_patient_D|CK|V|CD_ml	0.523728	0.16085
x	Recurrence_6month_mod	counts_per_patient_D|V|CD_ml	0.530092	-0.288675
x	BMI	counts_per_patient_(Dapi-)CK|V|CD_ml	0.531648	0.153038
x	Smoking status_mod	counts_per_patient_total_CK_ml	0.536215	-0.151359
x	Height	counts_per_patient_(Dapi-)CK|V|CD_ml	0.536453	-0.151271
x	Preop GFR	counts_per_patient_only_dapi_neg_ml	0.551793	-0.145678
x	Preop Cr	counts_per_patient_(Dapi-)CK|V|CD_ml	0.552319	0.145487
x	CCI	counts_per_patient_D|V|CD_ml	0.555697	-0.144266
x	Preop Cr	counts_per_patient_D|CK|V|CD_ml	0.557504	0.143614
x	Number pos nodes	counts_per_patient_D_ml	0.562947	0.15641
x	CCI	counts_per_patient_D|CD_ml	0.564593	-0.141064
x	Recurrence_130day_mod	counts_per_patient_D|CK|V_ml	0.570805	0.261684
x	Preop GFR	counts_per_patient_(Dapi-)CK|V|CD_ml	0.57442	-0.137553
x	RNU pTstage	counts_per_patient_D|CK|CD_ml	0.575354	0.14153
x	Recurrence_130day_mod	counts_per_patient_(Dapi-)CK|V|CD_ml	0.576132	-0.258199
x	Age	counts_per_patient_(Dapi-)CK_ml	0.587653	-0.132865
x	Height	counts_per_patient_only_dapi_neg_ml	0.588317	-0.132631
x	Preop GFR	counts_per_patient_only_dapi_pos_ml	0.59114	-0.131637
x	RNU pTstage	counts_per_patient_ml	0.591199	-0.135753
x	Smoking status_mod	counts_per_patient_(Dapi-)CK|V_ml	0.607598	0.125882
x	Number pos nodes	counts_per_patient_total_CK_ml	0.61014	-0.138054
x	Preop GFR	counts_per_patient_D_ml	0.618229	0.122198
x	Preop GFR	counts_per_patient_ml	0.621395	-0.121106
x	BMI	counts_per_patient_D|CK|CD_ml	0.623329	0.12044
x	BMI	counts_per_patient_(Dapi-)CK|V_ml	0.62761	0.118968
x	Weight	counts_per_patient_(Dapi-)CK|V_ml	0.628067	0.118811
x	Number pos nodes	counts_per_patient_D|CK|CD_ml	0.637086	-0.127827
x	Preop Cr	counts_per_patient_(Dapi-)CK|V_ml	0.638851	-0.115122
x	Number total nodes removed	counts_per_patient_only_dapi_neg_ml	0.640198	-0.126657
x	RNU pTstage	counts_per_patient_(Dapi-)CK_ml	0.662028	0.110656
x	RNU pTstage	counts_per_patient_(Dapi-)CK|V_ml	0.662124	0.110622
x	Number total nodes removed	counts_per_patient_only_dapi_pos_ml	0.663873	0.11782
x	Preop Cr	counts_per_patient_only_dapi_neg_ml	0.669255	0.104847
x	Preop Cr	counts_per_patient_(Dapi-)CK_ml	0.682445	-0.100442
x	Preop GFR	counts_per_patient_D|V|CD_ml	0.68628	0.0991663
x	Smoking status_mod	counts_per_patient_D|CK|V_ml	0.69774	0.0953698
x	Recurrence_6month_mod	counts_per_patient_D|CK_ml	0.699315	0.180021
x	RNU pTstage	counts_per_patient_D|V|CD_ml	0.715358	0.0924031
x	Preop GFR	counts_per_patient_(Dapi-)CK_ml	0.718223	0.0886354
x	Number pos nodes	counts_per_patient_(Dapi-)CK|V_ml	0.719781	-0.0973729
x	Height	counts_per_patient_D|CK_ml	0.720174	0.0879971
x	Number pos nodes	counts_per_patient_D|CK|V|CD_ml	0.727495	-0.0945923
x	Recurrence_130day_mod	counts_per_patient_only_dapi_pos_ml	0.73492	-0.158114
x	Recurrence_130day_mod	counts_per_patient_total_CK_ml	0.73492	0.158114
x	Recurrence_130day_mod	counts_per_patient_D|V|CD_ml	0.73492	-0.158114
x	Recurrence_130day_mod	counts_per_patient_ml	0.73492	-0.158114
x	Recurrence_130day_mod	counts_per_patient_D|CK|V|CD_ml	0.73492	0.158114
x	RNU pTstage	counts_per_patient_only_dapi_pos_ml	0.7357	-0.0855584
x	Smoking status_mod	counts_per_patient_(Dapi-)CK|V|CD_ml	0.739617	-0.0816655
x	Recurrence_6month_mod	counts_per_patient_(Dapi-)CK|CD_ml	0.748558	0.149786
x	Recurrence_6month_mod	counts_per_patient_total_CK_ml	0.757509	-0.144338
x	Recurrence_6month_mod	counts_per_patient_D|CK|CD_ml	0.757509	-0.144338
x	Recurrence_6month_mod	counts_per_patient_(Dapi-)CK_ml	0.757509	-0.144338
x	Recurrence_6month_mod	counts_per_patient_D|V_ml	0.757509	0.144338
x	Recurrence_6month_mod	counts_per_patient_D|CK|V|CD_ml	0.757509	-0.144338
x	Number total nodes removed	counts_per_patient_D|CK|V_ml	0.778891	-0.0762762
x	Weight	counts_per_patient_D|CK_ml	0.780889	0.0683821
x	BMI	counts_per_patient_D_ml	0.79105	0.0651408
x	Preop Cr	counts_per_patient_ml	0.81029	-0.0590314
x	Number pos nodes	counts_per_patient_D|V_ml	0.814087	-0.0639137
x	Preop Cr	counts_per_patient_D|CK_ml	0.817076	0.0568846
x	Preop Cr	counts_per_patient_D|CK|V_ml	0.82018	-0.0559039
x	Weight	counts_per_patient_only_dapi_neg_ml	0.830483	-0.0526547
x	Preop Cr	counts_per_patient_only_dapi_pos_ml	0.843827	-0.0484586
x	Age	counts_per_patient_only_dapi_neg_ml	0.846835	0.0475145
x	Height	counts_per_patient_D|V|CD_ml	0.852704	0.0456742
x	RNU pTstage	counts_per_patient_(Dapi-)CK|CD_ml	0.858156	0.0453602
x	Smoking status_mod	counts_per_patient_only_dapi_neg_ml	0.870906	-0.0399815
x	Age	counts_per_patient_D|V|CD_ml	0.874962	-0.0387155
x	BMI	counts_per_patient_D|CK_ml	0.879916	-0.0371707
x	Preop GFR	counts_per_patient_D|CK|V_ml	0.886346	-0.0351679
x	BMI	counts_per_patient_D|V_ml	0.886405	0.0351494
x	Smoking status_mod	counts_per_patient_ml	0.898414	-0.031414
x	Smoking status_mod	counts_per_patient_D|CD_ml	0.902584	0.0301185
x	Number pos nodes	counts_per_patient_only_dapi_neg_ml	0.902749	-0.0332351
x	Number total nodes removed	counts_per_patient_ml	0.905181	0.0324006
x	BMI	counts_per_patient_only_dapi_neg_ml	0.914689	-0.0263621
x	Age	counts_per_patient_D|CD_ml	0.917051	0.0256297
x	Weight	counts_per_patient_D|CK|CD_ml	0.917595	-0.0254609
x	Number total nodes removed	counts_per_patient_(Dapi-)CK|V_ml	0.917878	-0.0280469
x	Weight	counts_per_patient_(Dapi-)CK|V|CD_ml	0.923037	0.0237745
x	Age	counts_per_patient_(Dapi-)CK|CD_ml	0.926004	-0.0228556
x	Number total nodes removed	counts_per_patient_D|V_ml	0.930972	-0.0235641
x	Preop GFR	counts_per_patient_D|CK_ml	0.933566	0.0205146
x	Number total nodes removed	counts_per_patient_(Dapi-)CK|V|CD_ml	0.940472	-0.0203154
x	Height	counts_per_patient_(Dapi-)CK|V_ml	0.950721	0.0152102
x	Smoking status_mod	counts_per_patient_only_dapi_pos_ml	0.969147	0.00951941
x	Number pos nodes	counts_per_patient_(Dapi-)CK_ml	0.970017	0.0102262
x	Weight	counts_per_patient_D_ml	0.974355	-0.00791209
x	CCI	counts_per_patient_only_dapi_neg_ml	0.975226	0.00764321
x	RNU pTstage	counts_per_patient_only_dapi_neg_ml	0.989247	-0.00342234
x	Recurrence_6month_mod	counts_per_patient_only_dapi_neg_ml	1	0
x	Recurrence_6month_mod	counts_per_patient_D|CK|V_ml	1	0
x	Recurrence_130day_mod	counts_per_patient_only_dapi_neg_ml	1	0
x	Recurrence_130day_mod	counts_per_patient_(Dapi-)CK|CD_ml	1	0

## Sheet: Wilcoxon
	Clinical/Demographic Source Variable	Clinical/Demographic Target Classification 1	Clinical/Demographic Target Classification 2	HDSCA Analysis Output	p-value	Statistic	Classification 1: Mean HDSCA Output	Classification 2: Mean HDSCA Output	Classification 1: Std HDSCA Output	Classification 2: Std HDSCA Output	Classification 1: Frequency of Occurance	Classification 2: Frequency of Occurance
x	CCI_Diabetes_mellitus	0	2	counts_per_patient_(Dapi-)CK_ml	0.0128143	2.48889	13.3039	1.51277	15.4318	1.24598	13	3
x	CCI_binary	0	1	counts_per_patient_D|CK|V|CD_ml	0.0143059	-2.44949	28.8766	75.7908	42.8294	57.5176	10	9
x	RNU Grade	0	1	counts_per_patient_D|CK_ml	0.015156	2.42863	4.66522	0.713778	1.13226	1.41966	3	15
x	CCI_Diabetes_mellitus	0	2	counts_per_patient_D|CD_ml	0.0154514	2.42162	4.25652	0	3.85411	0	13	3
x	CCI_binary	0	1	counts_per_patient_total_CK_ml	0.0178923	-2.36784	35.902	87.5559	49.503	58.6921	10	9
x	CCI_binary	0	1	counts_per_patient_D|V_ml	0.0178923	-2.36784	24.7619	87.5373	17.9414	62.4297	10	9
x	CCI_binary	x	1	counts_per_patient_D|CK|CD_ml	0.0199645	-2.32702	3.11223	8.64679	1.93995	5.25044	10	9
x	Lymph node dissection	0	1	counts_per_patient_(Dapi-)CK|V_ml	0.0245886	2.24781	1.36964	0.0648412	0.104359	0.251129	2	16
x	CCI_Diabetes_mellitus	0	1	counts_per_patient_D|V_ml	0.026431	-2.21982	33.1308	87.5694	34.088	19.1228	13	3
x	Tumor location_mod	4	7	counts_per_patient_D|V_ml	0.029049	2.18282	68.7496	12.152	59.6199	10.5428	12	4
x	Symptoms_2	1	2	counts_per_patient_D|CD_ml	0.029913	-2.17124	2.40578	11.6006	2.66433	0.21314	11	2
x	Previous bladder	0	1	counts_per_patient_(Dapi-)CK_ml	0.0332223	-2.12939	8.16595	16.5107	13.4877	12.0276	14	5
x	CCI_COPD	0	1	counts_per_patient_D_ml	0.0335469	2.12548	12.4329	0	12.4607	0	17	2
x	CCI_COPD	0	1	counts_per_patient_D|V_ml	0.0335469	-2.12548	41.0802	168.546	38.2048	39.2098	17	2
x	Tumor Necrosis	0	1	counts_per_patient_(Dapi-)CK_ml	0.03509	2.10732	11.2041	0.906295	14.3731	0.906295	16	2
x	LVI	0	1	counts_per_patient_(Dapi-)CK_ml	0.0381517	-2.07322	8.6787	16.9661	13.9564	11.5774	15	3
x	ASA score	2	3	counts_per_patient_D|V|CD_ml	0.0436712	2.01723	128.229	71.5772	69.4282	126.695	6	13
x	Gender	0	1	counts_per_patient_D|CD_ml	0.0441713	2.01246	12.5493	2.84083	8.31898	3.27282	3	16
x	CCI_COPD	0	1	counts_per_patient_D|CD_ml	0.0463016	1.99263	4.8883	0	5.81252	0	17	2
x	Tumor Necrosis	0	1	counts_per_patient_(Dapi-)CK|V|CD_ml	0.0492028	-1.96683	0.30684	1.73147	0.719558	0.0811181	16	2
x	Tumor Necrosis	0	1	counts_per_patient_only_dapi_neg_ml	0.0492028	1.96683	16.2876	3.87777	14.3765	0.252591	16	2
x	CCI_Diabetes_mellitus	1	2	counts_per_patient_D|CD_ml	0.0495346	1.96396	9.25545	0	9.91542	0	3	3
x	CCI_Diabetes_mellitus	1	2	counts_per_patient_D_ml	0.0495346	1.96396	13.6508	1.09825	7.47289	1.55316	3	3
x	CCI_Diabetes_mellitus	1	2	counts_per_patient_D|V|CD_ml	0.0495346	1.96396	187.717	12.3068	210.888	4.68988	3	3
x	Side_Left0_Right1_Bilateral2	0	1	counts_per_patient_D_ml	0.0506124	-1.95475	6.20968	18.4739	6.66846	14.5973	10	8
x	CCI_Diabetes_mellitus	0	1	counts_per_patient_D|CK|CD_ml	0.0510867	-1.95075	3.70489	11.0913	2.87006	6.19158	13	3
x	CCI_Diabetes_mellitus	0	2	counts_per_patient_D|CK|CD_ml	0.0510867	-1.95075	3.70489	9.16864	2.87006	3.35291	13	3
x	Symptoms_2	1	2	counts_per_patient_D|CK|CD_ml	0.0607704	1.87516	6.59355	0.894585	5.1235	0.894585	11	2
x	Smoking status	0	1	counts_per_patient_D|CK|V|CD_ml	0.0661926	1.83712	53.1	12.931	51.5716	10.1696	8	3
x	LVI	0	1	counts_per_patient_D|CK|CD_ml	0.066316	-1.83628	4.79836	11.7262	3.70073	5.44637	15	3
x	Concomitant CIS	0	1	counts_per_patient_D|V|CD_ml	0.0677987	-1.82634	80.4964	195.485	117.538	25.1243	16	2
x	CCI_Diabetes_mellitus	0	2	counts_per_patient_D_ml	0.0693372	1.81622	12.8548	1.09825	13.5356	1.55316	13	3
x	CCI_CKD	0	2	counts_per_patient_(Dapi-)CK|CD_ml	0.0736383	-1.78885	1.95956	15.1886	3.62877	10.4493	16	3
x	CCI_CVA_or_TIA	0	1	counts_per_patient_D|V_ml	0.0736383	-1.78885	46.8957	95.0415	54.1988	36.9982	16	3
x	Smoking status	0	2	counts_per_patient_D|CK|CD_ml	0.0742034	-1.78536	3.9524	7.85644	3.76721	5.0393	8	8
x	CCI_COPD	0	1	counts_per_patient_(Dapi-)CK_ml	0.0841768	1.72695	11.314	2.26915	14.0986	0.782542	17	2
x	CCI_COPD	0	1	counts_per_patient_D|V|CD_ml	0.0841768	1.72695	98.8408	9.7906	117.96	3.74151	17	2
x	CCI_binary	0	1	counts_per_patient_only_dapi_pos_ml	0.0864107	-1.71464	157.122	289.51	98.7054	193.825	10	9
x	Tumor location_mod	4	7	counts_per_patient_D|CK|CD_ml	0.0895551	1.69775	6.27673	2.05647	5.30212	0.606447	12	4
x	Tumor location_mod	4	7	counts_per_patient_D|CK|V_ml	0.0895551	1.69775	3.09291	0	4.78563	0	12	4
x	Biopsy Results	1	2	counts_per_patient_ml	0.0916903	-1.68655	141.501	279.679	97.9789	178.568	5	12
x	Tumor Necrosis	0	1	counts_per_patient_ml	0.0918238	1.68585	259.106	110.497	169.254	7.34852	16	2
x	CCI_Diabetes_mellitus	0	2	counts_per_patient_total_CK_ml	0.0926305	-1.68168	45.6558	99.3107	54.1376	63.397	13	3
x	CCI_Diabetes_mellitus	0	2	counts_per_patient_D|V|CD_ml	0.0926305	1.68168	84.6003	12.3068	73.4593	4.68988	13	3
x	CCI_Diabetes_mellitus	0	2	counts_per_patient_D|CK|V|CD_ml	0.0926305	-1.68168	38.4546	89.1509	49.2213	65.0675	13	3
x	CCI_CVA_or_TIA	0	1	counts_per_patient_D|CK|V_ml	0.0935325	-1.67705	1.89478	4.0589	4.23891	2.83932	16	3
x	CCI_Liver_dx	0	1	counts_per_patient_only_dapi_neg_ml	0.100348	-1.64317	12.8337	54.939	10.2959	0	18	1
x	CCI_Liver_dx	0	1	counts_per_patient_(Dapi-)CK_ml	0.100348	-1.64317	7.88543	54.939	8.91073	0	18	1
x	CCI_CHF	0	1	counts_per_patient_D|V_ml	0.100348	-1.64317	45.9833	207.756	42.2754	0	18	1
x	CCI_MI	0	1	counts_per_patient_D|V_ml	0.100348	-1.64317	45.9833	207.756	42.2754	0	18	1
x	Lymph node dissection	0	1	counts_per_patient_D|CK|CD_ml	0.106179	-1.61561	1.43369	6.51793	1.43369	4.77194	2	16
x	Symptoms_1	1	2	counts_per_patient_(Dapi-)CK|V|CD_ml	0.108809	-1.60357	0.412463	2.63952	0.717499	0	12	1
x	Symptoms_1	1	2	counts_per_patient_(Dapi-)CK|V_ml	0.108809	-1.60357	0.0864549	1.26528	0.286738	0	12	1
x	Symptoms_1	1	3	counts_per_patient_D_ml	0.108809	-1.60357	11.7367	41.7042	11.6212	0	12	1
x	Symptoms_1	1	3	counts_per_patient_D|CK|V|CD_ml	0.108809	1.60357	58.4063	4.47333	61.8982	0	12	1
x	Tumor location_mod	4	6	counts_per_patient_D_ml	0.108809	-1.60357	8.65764	41.7042	9.1714	0	12	1
x	Tumor location_mod	4	6	counts_per_patient_D|CK|V|CD_ml	0.108809	1.60357	51.7438	4.47333	54.3474	0	12	1
x	LVI	0	1	counts_per_patient_D_ml	0.109745	-1.59934	8.57017	15.2812	11.4831	6.34788	15	3
x	Symptoms_2	1	3	counts_per_patient_D_ml	0.111103	-1.59326	9.44335	41.7042	9.17692	0	11	1
x	Symptoms_2	1	3	counts_per_patient_D|CK|V|CD_ml	0.111103	1.59326	63.2373	4.47333	62.4471	0	11	1
x	Biopsy Results	1	2	counts_per_patient_only_dapi_pos_ml	0.113846	-1.58114	128.116	262.484	100.141	179.147	5	12
x	Biopsy Results	1	2	counts_per_patient_D|V_ml	0.113846	-1.58114	23.9622	72.189	22.3789	60.732	5	12
x	Tumor location_mod	4	7	counts_per_patient_only_dapi_pos_ml	0.114915	1.57648	203.824	124.619	90.1312	100.252	12	4
x	Tumor location_mod	4	7	counts_per_patient_total_CK_ml	0.114915	1.57648	62.1706	21.0062	59.2749	14.3117	12	4
x	Tumor location_mod	4	7	counts_per_patient_D|CK|V|CD_ml	0.114915	1.57648	51.7438	17.0109	54.3474	13.7102	12	4
x	Smoking status	0	2	counts_per_patient_D|CK_ml	0.115184	-1.57532	0.369671	2.45633	0.667973	2.49237	8	8
x	RNU pTstage	1	3	counts_per_patient_only_dapi_pos_ml	0.117185	1.5667	218.382	18.6205	89.5866	0	9	1
x	RNU pTstage	1	3	counts_per_patient_D|V_ml	0.117185	1.5667	72.9637	1.5592	65.5117	0	9	1
x	RNU pTstage	1	3	counts_per_patient_D|V|CD_ml	0.117185	1.5667	73.945	5.39426	69.0536	0	9	1
x	RNU pTstage	1	3	counts_per_patient_ml	0.117185	1.5667	235.491	25.6639	89.9013	0	9	1
x	RNU pTstage	1	6	counts_per_patient_ml	0.117185	1.5667	235.491	106.709	89.9013	0	9	1
x	CCI_CVA_or_TIA	0	1	counts_per_patient_D_ml	0.117525	-1.56525	9.66808	18.8901	12.5331	7.91736	16	3
x	Symptoms_2	2	4	counts_per_patient_D|CK|CD_ml	0.121335	-1.54919	0.894585	5.73214	0.894585	4.13424	2	5
x	Symptoms_2	2	4	counts_per_patient_ml	0.121335	-1.54919	120.362	320.236	24.2915	240.583	2	5
x	RNU pTstage	3	5	counts_per_patient_only_dapi_pos_ml	0.12663	-1.52753	18.6205	287.985	0	219.928	1	7
x	RNU pTstage	3	5	counts_per_patient_D_ml	0.12663	-1.52753	1.57718	12.1808	0	7.02048	1	7
x	RNU pTstage	5	6	counts_per_patient_D_ml	0.12663	1.52753	12.1808	1.472	7.02048	0	7	1
x	RNU pTstage	3	5	counts_per_patient_total_CK_ml	0.12663	-1.52753	9.31923	82.4128	0	49.6948	1	7
x	RNU pTstage	3	5	counts_per_patient_D|V_ml	0.12663	-1.52753	1.5592	49.9445	0	35.2841	1	7
x	RNU pTstage	3	5	counts_per_patient_D|V|CD_ml	0.12663	-1.52753	5.39426	136.473	0	159.061	1	7
x	RNU pTstage	3	5	counts_per_patient_ml	0.12663	-1.52753	25.6639	302.128	0	218.498	1	7
x	CCI_Diabetes_mellitus	1	2	counts_per_patient_(Dapi-)CK_ml	0.12663	1.52753	6.46244	1.51277	3.32633	1.24598	3	3
x	LVI	0	1	counts_per_patient_total_CK_ml	0.138641	-1.48087	56.8388	95.7949	61.3186	40.6325	15	3
x	Biopsy Results	1	2	counts_per_patient_D|CK|CD_ml	0.140017	-1.47573	3.26234	7.35885	1.36115	5.26094	5	12
x	Symptoms_1	1	2	counts_per_patient_D|CK|CD_ml	0.141579	1.46994	6.19319	0	5.08193	0	12	1
x	CCI_binary	0	1	counts_per_patient_ml	0.141645	-1.46969	170.661	306.238	93.6324	195.311	10	9
x	Symptoms_1	2	4	counts_per_patient_(Dapi-)CK|V|CD_ml	0.143235	1.46385	2.63952	0.156662	0	0.313325	1	5
x	Symptoms_1	3	4	counts_per_patient_only_dapi_pos_ml	0.143235	-1.46385	94.7054	304.618	0	245.072	1	5
x	Symptoms_1	3	4	counts_per_patient_D_ml	0.143235	1.46385	41.7042	4.22287	0	4.60531	1	5
x	Symptoms_1	3	4	counts_per_patient_total_CK_ml	0.143235	-1.46385	13.6005	53.3393	0	47.2542	1	5
x	Symptoms_1	2	4	counts_per_patient_D|CK|CD_ml	0.143235	-1.46385	0	5.73214	0	4.13424	1	5
x	Symptoms_1	3	4	counts_per_patient_D|CK|V|CD_ml	0.143235	-1.46385	4.47333	44.8238	0	43.5006	1	5
x	Symptoms_2	3	4	counts_per_patient_only_dapi_pos_ml	0.143235	-1.46385	94.7054	304.618	0	245.072	1	5
x	Symptoms_2	3	4	counts_per_patient_D_ml	0.143235	1.46385	41.7042	4.22287	0	4.60531	1	5
x	Symptoms_2	3	4	counts_per_patient_total_CK_ml	0.143235	-1.46385	13.6005	53.3393	0	47.2542	1	5
x	Symptoms_2	3	4	counts_per_patient_D|CK|V|CD_ml	0.143235	-1.46385	4.47333	44.8238	0	43.5006	1	5
x	CCI_Liver_dx	0	1	counts_per_patient_D|V_ml	0.144127	-1.46059	49.6958	140.93	52.216	0	18	1
x	CCI_CHF	0	1	counts_per_patient_D_ml	0.144127	1.46059	11.7422	0	12.44	0	18	1
x	CCI_CHF	0	1	counts_per_patient_(Dapi-)CK|CD_ml	0.144127	-1.46059	3.17629	19.7455	6.32582	0	18	1
x	CCI_CHF	0	1	counts_per_patient_D|V|CD_ml	0.144127	1.46059	94.1015	6.04909	116.29	0	18	1
x	CCI_MI	0	1	counts_per_patient_D_ml	0.144127	1.46059	11.7422	0	12.44	0	18	1
x	CCI_MI	0	1	counts_per_patient_(Dapi-)CK|CD_ml	0.144127	-1.46059	3.17629	19.7455	6.32582	0	18	1
x	CCI_MI	0	1	counts_per_patient_D|V|CD_ml	0.144127	1.46059	94.1015	6.04909	116.29	0	18	1
x	Gender	0	1	counts_per_patient_D|CK|V_ml	0.1461	1.45344	2.91551	2.10916	1.89035	4.40984	3	16
x	Number pos nodes_mod	0	1	counts_per_patient_only_dapi_pos_ml	0.153007	1.42899	260.328	101.815	175.095	12.4059	14	2
x	Number pos nodes_mod	0	1	counts_per_patient_(Dapi-)CK|CD_ml	0.153007	1.42899	5.05918	0	8.06995	0	14	2
x	RNU pTstage	1	5	counts_per_patient_total_CK_ml	0.153007	-1.42899	59.83	82.4128	66.6458	49.6948	9	7
x	Smoking status	0	1	counts_per_patient_total_CK_ml	0.153042	1.42887	58.5154	19.8464	55.8643	13.1371	8	3
x	RNU pTstage_mod	0	1	counts_per_patient_D|CD_ml	0.155132	-1.42164	1.94815	6.47573	1.90844	7.34127	10	8
x	RNU pTstage_mod	0	1	counts_per_patient_D_ml	0.155132	-1.42164	8.76581	10.8422	13.217	7.46119	10	8
x	RNU pTstage_mod	0	1	counts_per_patient_total_CK_ml	0.155132	-1.42164	54.779	74.0222	65.0162	51.5141	10	8
x	Path multifocality	0	1	counts_per_patient_D_ml	0.155132	-1.42164	6.91848	13.1514	9.164	12.2421	10	8
x	Path multifocality	0	1	counts_per_patient_D|V_ml	0.155132	1.42164	75.5878	34.7362	62.9742	29.4625	10	8
x	Tumor location_mod	6	7	counts_per_patient_D_ml	0.157299	1.41421	41.7042	12.1542	0	14.8276	1	4
x	Tumor location_mod	6	7	counts_per_patient_(Dapi-)CK|CD_ml	0.157299	1.41421	15.0916	1.91236	0	1.54134	1	4
x	Tumor location_mod	6	7	counts_per_patient_D|CK|CD_ml	0.157299	1.41421	5.96444	2.05647	0	0.606447	1	4
x	Tumor location_mod	6	7	counts_per_patient_(Dapi-)CK_ml	0.157299	-1.41421	3.16275	13.5736	0	9.79403	1	4
x	Tumor location_mod	6	7	counts_per_patient_D|V_ml	0.157299	1.41421	27.1108	12.152	0	10.5428	1	4
x	Tumor location_mod	6	7	counts_per_patient_D|CK|V|CD_ml	0.157299	-1.41421	4.47333	17.0109	0	13.7102	1	4
x	CCI_Diabetes_mellitus	0	2	counts_per_patient_only_dapi_neg_ml	0.15777	1.41261	17.859	9.96693	15.1234	9.08466	13	3
x	CCI_Diabetes_mellitus	0	2	counts_per_patient_D|CK_ml	0.15777	1.41261	1.48781	0	1.95129	0	13	3
x	Lymph node status	0	1	counts_per_patient_only_dapi_neg_ml	0.158526	-1.41005	12.8481	33.3236	13.5317	0	15	1
x	Lymph node status	0	1	counts_per_patient_only_dapi_pos_ml	0.158526	1.41005	250.588	89.4088	173.04	0	15	1
x	Lymph node status	0	1	counts_per_patient_(Dapi-)CK_ml	0.158526	-1.41005	7.67481	33.3236	12.872	0	15	1
x	Histology	1	2	counts_per_patient_(Dapi-)CK|CD_ml	0.160057	1.40488	4.6956	0	7.64768	0	16	2
x	Concomitant CIS	0	1	counts_per_patient_only_dapi_pos_ml	0.160057	-1.40488	215.26	327.088	171.79	39.036	16	2
x	Concomitant CIS	0	1	counts_per_patient_ml	0.160057	-1.40488	229.932	343.889	171.269	51.4993	16	2
x	CCI_binary	0	1	counts_per_patient_D|CK|V_ml	0.165124	-1.38804	2.11818	2.36793	5.11558	2.61457	10	9
x	Symptoms_2	1	2	counts_per_patient_D_ml	0.167064	-1.3817	9.44335	22.3321	9.17692	14.6315	11	2
x	Biopsy Results	1	2	counts_per_patient_total_CK_ml	0.170587	-1.37032	46.9359	71.1918	66.2703	58.8343	5	12
x	CCI_CHF	0	1	counts_per_patient_D|CD_ml	0.170904	1.36931	4.61673	0	5.75866	0	18	1
x	CCI_MI	0	1	counts_per_patient_D|CD_ml	0.170904	1.36931	4.61673	0	5.75866	0	18	1
x	Smoking status	0	2	counts_per_patient_D|V_ml	0.172167	-1.36527	33.2851	64.0954	30.8797	48.301	8	8
x	LVI	0	1	counts_per_patient_D|CK|V|CD_ml	0.173071	-1.3624	48.8121	77.8121	57.7072	37.7355	15	3
x	Recurrence_130day_mod	0	1	counts_per_patient_D_ml	0.175244	1.35554	11.1375	0.703618	13.3982	0.703618	5	2
x	CCI_Diabetes_mellitus	0	2	counts_per_patient_(Dapi-)CK|V|CD_ml	0.178514	-1.34535	0.263295	1.04565	0.7168	0.742405	13	3
x	Gender	0	1	counts_per_patient_(Dapi-)CK|CD_ml	0.179712	-1.34164	0.245333	4.76142	0.346954	7.61779	3	16
x	Gender	0	1	counts_per_patient_D|CK_ml	0.179712	-1.34164	0	1.5439	0	2.07477	3	16
x	CCI_CKD	0	2	counts_per_patient_D_ml	0.179712	1.34164	12.6442	3.01756	12.8689	3.28209	16	3
x	CCI_CVA_or_TIA	0	1	counts_per_patient_D|CD_ml	0.179712	-1.34164	3.88977	6.9549	5.89206	3.55505	16	3
x	Symptoms_1	1	2	counts_per_patient_D|CD_ml	0.181449	-1.33631	3.18978	11.3875	3.64257	0	12	1
x	Symptoms_1	1	3	counts_per_patient_(Dapi-)CK|CD_ml	0.181449	-1.33631	3.08705	15.0916	6.71274	0	12	1
x	Symptoms_1	1	3	counts_per_patient_D|V|CD_ml	0.181449	1.33631	70.717	9.21745	65.7677	0	12	1
x	Tumor location_mod	4	6	counts_per_patient_only_dapi_pos_ml	0.181449	1.33631	203.824	94.7054	90.1312	0	12	1
x	Tumor location_mod	4	6	counts_per_patient_(Dapi-)CK|CD_ml	0.181449	-1.33631	2.42446	15.0916	5.32391	0	12	1
x	Tumor location_mod	4	6	counts_per_patient_total_CK_ml	0.181449	1.33631	62.1706	13.6005	59.2749	0	12	1
x	Tumor location_mod	4	6	counts_per_patient_D|V|CD_ml	0.181449	1.33631	61.1677	9.21745	58.3714	0	12	1
x	Tumor location_mod	4	7	counts_per_patient_ml	0.182222	1.33395	217.727	140.473	92.6587	97.8325	12	4
x	Side_Left0_Right1_Bilateral2	0	1	counts_per_patient_only_dapi_pos_ml	0.182602	1.33278	273.222	168.278	186.986	114.238	10	8
x	Side_Left0_Right1_Bilateral2	0	1	counts_per_patient_(Dapi-)CK|CD_ml	0.182602	-1.33278	2.75017	6.08514	5.82813	8.51244	10	8
x	Side_Left0_Right1_Bilateral2	0	1	counts_per_patient_ml	0.182602	1.33278	285.866	187.173	182.492	124.696	10	8
x	RNU pTstage	1	5	counts_per_patient_D_ml	0.185789	-1.32314	9.56455	12.1808	13.701	7.02048	9	7
x	Symptoms_2	1	3	counts_per_patient_(Dapi-)CK|CD_ml	0.192379	-1.30357	3.20504	15.0916	6.9993	0	11	1
x	Symptoms_2	1	3	counts_per_patient_D|V|CD_ml	0.192379	1.30357	75.2401	9.21745	66.8812	0	11	1
x	Lymph node status	0	1	counts_per_patient_D|CD_ml	0.193059	1.30158	3.80216	0	5.69365	0	15	1
x	Gender	0	1	counts_per_patient_(Dapi-)CK|V|CD_ml	0.198534	1.28574	1.14094	0.309347	1.10685	0.64653	3	16
x	CCI_Liver_dx	0	1	counts_per_patient_D_ml	0.201243	-1.27802	10.3625	24.8355	12.2876	0	18	1
x	CCI_Liver_dx	0	1	counts_per_patient_ml	0.201243	-1.27802	228.869	343.125	167.612	0	18	1
x	Symptoms_1	1	4	counts_per_patient_D_ml	0.205903	1.26491	11.7367	4.22287	11.6212	4.60531	12	5
x	Lymph node dissection	0	1	counts_per_patient_D|CD_ml	0.20609	1.26439	7.12744	3.56452	4.26007	5.58915	2	16
x	Histology	1	2	counts_per_patient_only_dapi_pos_ml	0.20609	1.26439	242.008	113.099	170.808	23.6902	16	2
x	Side_Left0_Right1_Bilateral2	0	1	counts_per_patient_D|V|CD_ml	0.213524	1.24393	126.872	47.3064	141.204	52.2243	10	8
x	Path multifocality	0	1	counts_per_patient_D|V|CD_ml	0.213524	-1.24393	51.1976	145.867	44.7062	152.477	10	8
x	Recurrence_6month_mod	0	1	counts_per_patient_D|CD_ml	0.215925	1.23744	9.55457	0.976112	9.02334	0.874806	4	3
x	Recurrence_6month_mod	0	1	counts_per_patient_D_ml	0.215925	1.23744	13.5276	0.737708	13.9938	0.576521	4	3
x	CCI_CKD	0	2	counts_per_patient_only_dapi_neg_ml	0.218758	-1.22984	14.0969	20.1316	14.2871	8.75101	16	3
x	CCI_CVA_or_TIA	0	1	counts_per_patient_(Dapi-)CK_ml	0.218758	-1.22984	8.03588	22.7676	9.39127	22.857	16	3
x	ASA score	2	3	counts_per_patient_only_dapi_pos_ml	0.219492	1.22788	241.611	209.78	79.1028	191.524	6	13
x	Smoking status	0	1	counts_per_patient_(Dapi-)CK|CD_ml	0.220671	-1.22474	3.72464	7.52405	8.11675	8.64733	8	3
x	Smoking status	1	2	counts_per_patient_total_CK_ml	0.220671	-1.22474	19.8464	77.42	13.1371	66.5046	3	8
x	Smoking status	1	2	counts_per_patient_D|CK|CD_ml	0.220671	-1.22474	4.82421	7.85644	4.0918	5.0393	3	8
x	Smoking status	1	2	counts_per_patient_D|CK|V|CD_ml	0.220671	-1.22474	12.931	63.4113	10.1696	62.591	3	8
x	Symptoms_2	2	3	counts_per_patient_only_dapi_neg_ml	0.220671	-1.22474	12.7257	18.2544	4.86158	0	2	1
x	Symptoms_2	2	3	counts_per_patient_D|CD_ml	0.220671	1.22474	11.6006	3.07248	0.21314	0	2	1
x	Symptoms_2	2	3	counts_per_patient_D_ml	0.220671	-1.22474	22.3321	41.7042	14.6315	0	2	1
x	Symptoms_2	2	3	counts_per_patient_(Dapi-)CK|CD_ml	0.220671	-1.22474	0.894585	15.0916	0.894585	0	2	1
x	Symptoms_2	2	3	counts_per_patient_D|CK|CD_ml	0.220671	-1.22474	0.894585	5.96444	0.894585	0	2	1
x	Symptoms_2	2	3	counts_per_patient_(Dapi-)CK_ml	0.220671	1.22474	9.87868	3.16275	5.9194	0	2	1
x	Symptoms_2	2	3	counts_per_patient_D|CK_ml	0.220671	-1.22474	0	3.16275	0	0	2	1
x	Symptoms_2	2	3	counts_per_patient_D|V|CD_ml	0.220671	1.22474	22.1685	9.21745	1.20585	0	2	1
x	Symptoms_2	2	3	counts_per_patient_D|CK|V|CD_ml	0.220671	1.22474	23.3406	4.47333	18.0745	0	2	1
x	RNU pTstage	1	6	counts_per_patient_only_dapi_pos_ml	0.223017	1.21854	218.382	98.3768	89.5866	0	9	1
x	RNU pTstage	1	3	counts_per_patient_total_CK_ml	0.223017	1.21854	59.83	9.31923	66.6458	0	9	1
x	RNU pTstage	1	3	counts_per_patient_D|CK|V|CD_ml	0.223017	1.21854	50.8037	6.98943	62.3122	0	9	1
x	RNU pTstage	1	5	counts_per_patient_D|CD_ml	0.223494	-1.21729	2.07898	6.9735	1.96867	7.72083	9	7
x	RNU pTstage	1	5	counts_per_patient_D|CK|V|CD_ml	0.223494	-1.21729	50.8037	69.9966	62.3122	47.0209	9	7
x	Tumor location_mod	4	7	counts_per_patient_(Dapi-)CK|V|CD_ml	0.225253	1.21268	0.697698	0	0.91097	0	12	4
x	Tumor location_mod	4	7	counts_per_patient_(Dapi-)CK_ml	0.225253	-1.21268	10.5891	13.5736	15.828	9.79403	12	4
x	Previous bladder	0	1	counts_per_patient_only_dapi_neg_ml	0.228757	-1.20357	13.8157	18.5049	13.8549	12.8002	14	5
x	Previous bladder	0	1	counts_per_patient_D|CK_ml	0.228757	-1.20357	0.827587	2.62322	1.47518	2.55153	14	5
x	Side_Left0_Right1_Bilateral2	0	1	counts_per_patient_D|CD_ml	0.230331	-1.19951	4.04526	4.95714	6.82295	4.27013	10	8
x	CCI_COPD	0	1	counts_per_patient_total_CK_ml	0.23186	-1.19558	54.2659	112.251	54.8138	74.3399	17	2
x	CCI_COPD	0	1	counts_per_patient_D|CK|V|CD_ml	0.23186	-1.19558	44.9706	103.192	49.0853	75.8895	17	2
x	Tumor Necrosis	0	1	counts_per_patient_D|CD_ml	0.232421	1.19415	4.34212	0.906709	5.78822	0.906709	16	2
x	LVI	0	1	counts_per_patient_D|CK|V_ml	0.236137	-1.1847	1.93896	4.46958	4.23271	3.34082	15	3
x	Symptoms_2	1	2	counts_per_patient_only_dapi_pos_ml	0.236289	1.18431	213.068	107.636	112.524	29.1531	11	2
x	Symptoms_2	1	2	counts_per_patient_total_CK_ml	0.236289	1.18431	74.1518	25.5277	66.9788	18.4725	11	2
x	Symptoms_2	1	2	counts_per_patient_ml	0.236289	1.18431	227.991	120.362	116.553	24.2915	11	2
x	CCI_binary	0	1	counts_per_patient_(Dapi-)CK|V|CD_ml	0.236445	-1.18392	0.181259	0.728866	0.543777	0.926948	10	9
x	Symptoms_2	2	4	counts_per_patient_only_dapi_pos_ml	0.245278	-1.1619	107.636	304.618	29.1531	245.072	2	5
x	Symptoms_2	2	4	counts_per_patient_D|CD_ml	0.245278	1.1619	11.6006	6.07273	0.21314	8.66893	2	5
x	Symptoms_2	2	4	counts_per_patient_D_ml	0.245278	1.1619	22.3321	4.22287	14.6315	4.60531	2	5
x	Symptoms_2	2	4	counts_per_patient_D|V|CD_ml	0.245278	-1.1619	22.1685	163.736	1.20585	176.78	2	5
x	Recurrence_130day_mod	0	1	counts_per_patient_D|V_ml	0.245278	-1.1619	53.465	120.384	54.2044	87.372	5	2
x	RNU pTstage_mod	0	1	counts_per_patient_D|CK|V|CD_ml	0.248058	-1.15508	46.4223	62.6743	60.5583	48.0614	10	8
x	CCI_Diabetes_mellitus	0	1	counts_per_patient_D|CK|V_ml	0.252813	-1.14354	2.00856	4.46958	4.50509	3.34082	13	3
x	Histology	1	2	counts_per_patient_D|CK_ml	0.261054	1.1239	1.5439	0	2.07477	0	16	2
x	Histology	1	2	counts_per_patient_D|V|CD_ml	0.261054	1.1239	102.709	17.7809	120.657	5.5934	16	2
x	Concomitant CIS	0	1	counts_per_patient_D|CK|V_ml	0.261054	1.1239	2.65582	0	4.37101	0	16	2
x	Tumor Necrosis	0	1	counts_per_patient_D|CK_ml	0.261054	1.1239	1.5439	0	2.07477	0	16	2
x	Tumor Necrosis	0	1	counts_per_patient_D|CK|V_ml	0.261054	1.1239	2.65582	0	4.37101	0	16	2
x	Number pos nodes_mod	0	1	counts_per_patient_D|CK_ml	0.26638	1.11144	1.34331	0	1.832	0	14	2
x	Number pos nodes_mod	0	1	counts_per_patient_D|CK|V_ml	0.26638	1.11144	2.85058	0	4.61443	0	14	2
x	RNU pTstage_mod	0	1	counts_per_patient_D|CK|V_ml	0.266717	-1.11065	2.15371	2.61951	5.03971	2.81247	10	8
x	Path multifocality	0	1	counts_per_patient_D|CK_ml	0.266717	-1.11065	1.05919	1.76381	2.04888	1.90153	10	8
x	CCI_CHF	0	1	counts_per_patient_D|CK|CD_ml	0.273322	-1.09545	5.46305	10.6085	4.74781	0	18	1
x	CCI_MI	0	1	counts_per_patient_D|CK|CD_ml	0.273322	-1.09545	5.46305	10.6085	4.74781	0	18	1
x	RNU pTstage	5	6	counts_per_patient_only_dapi_pos_ml	0.275234	1.09109	287.985	98.3768	219.928	0	7	1
x	RNU pTstage	5	6	counts_per_patient_total_CK_ml	0.275234	1.09109	82.4128	15.2877	49.6948	0	7	1
x	RNU pTstage	5	6	counts_per_patient_ml	0.275234	1.09109	302.128	106.709	218.498	0	7	1
x	RNU pTstage	3	5	counts_per_patient_D|CK|V|CD_ml	0.275234	-1.09109	6.98943	69.9966	0	47.0209	1	7
x	RNU pTstage	5	6	counts_per_patient_D|CK|V|CD_ml	0.275234	1.09109	69.9966	11.4185	47.0209	0	7	1
x	CCI_Diabetes_mellitus	1	2	counts_per_patient_D|CK|V_ml	0.275234	1.09109	4.46958	0.991071	3.34082	1.40159	3	3
x	Symptoms_2	1	4	counts_per_patient_D_ml	0.281821	1.07624	9.44335	4.22287	9.17692	4.60531	11	5
x	Symptoms_1	1	3	counts_per_patient_D|CK_ml	0.285049	-1.06904	1.14869	3.16275	1.892	0	12	1
x	Tumor location_mod	4	6	counts_per_patient_D|CK_ml	0.285049	-1.06904	1.05718	3.16275	1.91861	0	12	1
x	Tumor location_mod	4	6	counts_per_patient_ml	0.285049	1.06904	217.727	112.96	92.6587	0	12	1
x	Path multifocality	0	1	counts_per_patient_D|CK|V_ml	0.286321	1.06623	3.2936	1.19465	5.13497	2.0908	10	8
x	CCI_COPD	0	1	counts_per_patient_only_dapi_pos_ml	0.287901	-1.06274	211.508	290.588	172.242	38.8717	17	2
x	CCI_COPD	0	1	counts_per_patient_D|CK_ml	0.287901	1.06274	1.45308	0	2.04534	0	17	2
x	Recurrence_6month_mod	0	1	counts_per_patient_only_dapi_pos_ml	0.288844	1.06066	386.423	245.833	248.428	59.7853	4	3
x	Recurrence_6month_mod	0	1	counts_per_patient_ml	0.288844	1.06066	400.922	257.633	245.562	59.1595	4	3
x	RNU pTstage	1	5	counts_per_patient_D|CK|CD_ml	0.289822	-1.05851	4.83896	8.31255	3.24044	5.95717	9	7
x	Biopsy Results	1	2	counts_per_patient_D|CK|V|CD_ml	0.291841	-1.05409	38.1065	60.7732	56.703	56.8586	5	12
x	Histology	1	2	counts_per_patient_D|CK|CD_ml	0.292039	1.05366	6.35141	2.76584	4.84931	2.76584	16	2
x	ASA score	2	3	counts_per_patient_only_dapi_neg_ml	0.292584	-1.05247	13.3631	15.8282	18.6555	10.6502	6	13
x	ASA score	2	3	counts_per_patient_ml	0.292584	1.05247	254.975	225.609	85.4314	190.288	6	13
x	Number pos nodes_mod	0	1	counts_per_patient_D|CD_ml	0.302049	1.03205	3.94421	0.906709	5.86775	0.906709	14	2
x	Smoking status	1	2	counts_per_patient_D|CD_ml	0.307434	1.02062	6.71744	2.41912	4.95731	1.99969	3	8
x	Smoking status	0	1	counts_per_patient_(Dapi-)CK_ml	0.307434	1.02062	9.02897	6.98137	9.28072	6.24659	8	3
x	Smoking status	1	2	counts_per_patient_D|CK_ml	0.307434	-1.02062	0.698116	2.45633	0.987285	2.49237	3	8
x	Symptoms_2	1	3	counts_per_patient_only_dapi_pos_ml	0.310635	1.01389	213.068	94.7054	112.524	0	11	1
x	Symptoms_2	1	3	counts_per_patient_total_CK_ml	0.310635	1.01389	74.1518	13.6005	66.9788	0	11	1
x	Symptoms_2	1	3	counts_per_patient_D|CK_ml	0.310635	-1.01389	1.25312	3.16275	1.94274	0	11	1
x	Symptoms_2	1	3	counts_per_patient_ml	0.310635	1.01389	227.991	112.96	116.553	0	11	1
x	CCI_Diabetes_mellitus	0	1	counts_per_patient_only_dapi_neg_ml	0.31297	1.00901	17.859	7.95892	15.1234	3.45546	13	3
x	CCI_Diabetes_mellitus	0	1	counts_per_patient_only_dapi_pos_ml	0.31297	-1.00901	180.498	383.381	108.559	281.285	13	3
x	CCI_Diabetes_mellitus	0	2	counts_per_patient_D|V_ml	0.31297	-1.00901	33.1308	114.016	34.088	83.4993	13	3
x	CCI_Diabetes_mellitus	0	1	counts_per_patient_D|CK|V|CD_ml	0.31297	-1.00901	38.4546	67.8405	49.2213	48.5916	13	3
x	LVI	0	1	counts_per_patient_only_dapi_neg_ml	0.313938	-1.00699	14.3188	17.8584	14.5674	11.0515	15	3
x	CCI_CVA_or_TIA	0	1	counts_per_patient_only_dapi_neg_ml	0.314305	-1.00623	13.1913	24.9615	10.842	21.2671	16	3
x	CCI_Liver_dx	0	1	counts_per_patient_(Dapi-)CK|CD_ml	0.315302	1.00416	4.27327	0	7.31466	0	18	1
x	Symptoms_1	2	3	counts_per_patient_(Dapi-)CK|V|CD_ml	0.317311	1	2.63952	0	0	0	1	1
x	Symptoms_1	2	3	counts_per_patient_(Dapi-)CK|V_ml	0.317311	1	1.26528	0	0	0	1	1
x	Symptoms_1	2	3	counts_per_patient_only_dapi_neg_ml	0.317311	-1	7.86407	18.2544	0	0	1	1
x	Symptoms_1	2	3	counts_per_patient_only_dapi_pos_ml	0.317311	1	136.789	94.7054	0	0	1	1
x	Symptoms_1	2	3	counts_per_patient_D|CD_ml	0.317311	1	11.3875	3.07248	0	0	1	1
x	Symptoms_1	2	3	counts_per_patient_D_ml	0.317311	-1	7.70063	41.7042	0	0	1	1
x	Symptoms_1	2	3	counts_per_patient_(Dapi-)CK|CD_ml	0.317311	-1	0	15.0916	0	0	1	1
x	Symptoms_1	2	3	counts_per_patient_total_CK_ml	0.317311	1	44.0001	13.6005	0	0	1	1
x	Symptoms_1	2	3	counts_per_patient_D|CK|CD_ml	0.317311	-1	0	5.96444	0	0	1	1
x	Symptoms_1	2	3	counts_per_patient_(Dapi-)CK_ml	0.317311	1	3.95928	3.16275	0	0	1	1
x	Symptoms_1	2	3	counts_per_patient_D|CK_ml	0.317311	-1	0	3.16275	0	0	1	1
x	Symptoms_1	2	3	counts_per_patient_D|CK|V_ml	0.317311	1	2.58504	0	0	0	1	1
x	Symptoms_1	2	3	counts_per_patient_D|V_ml	0.317311	1	50.3265	27.1108	0	0	1	1
x	Symptoms_1	2	3	counts_per_patient_D|V|CD_ml	0.317311	1	23.3743	9.21745	0	0	1	1
x	Symptoms_1	2	3	counts_per_patient_ml	0.317311	1	144.653	112.96	0	0	1	1
x	Symptoms_1	2	3	counts_per_patient_D|CK|V|CD_ml	0.317311	1	41.4151	4.47333	0	0	1	1
x	RNU pTstage	3	6	counts_per_patient_(Dapi-)CK|V|CD_ml	0.317311	-1	0	0.783312	0	0	1	1
x	RNU pTstage	3	6	counts_per_patient_only_dapi_neg_ml	0.317311	-1	7.04337	8.33256	0	0	1	1
x	RNU pTstage	3	6	counts_per_patient_only_dapi_pos_ml	0.317311	-1	18.6205	98.3768	0	0	1	1
x	RNU pTstage	3	6	counts_per_patient_D|CD_ml	0.317311	-1	0.770609	2.99131	0	0	1	1
x	RNU pTstage	3	6	counts_per_patient_D_ml	0.317311	1	1.57718	1.472	0	0	1	1
x	RNU pTstage	3	6	counts_per_patient_(Dapi-)CK|CD_ml	0.317311	1	1.5592	0.736	0	0	1	1
x	RNU pTstage	3	6	counts_per_patient_total_CK_ml	0.317311	-1	9.31923	15.2877	0	0	1	1
x	RNU pTstage	3	6	counts_per_patient_D|CK|CD_ml	0.317311	-1	2.32981	3.08593	0	0	1	1
x	RNU pTstage	3	6	counts_per_patient_(Dapi-)CK_ml	0.317311	-1	5.48417	6.81325	0	0	1	1
x	RNU pTstage	3	6	counts_per_patient_D|CK|V_ml	0.317311	-1	0	0.783312	0	0	1	1
x	RNU pTstage	3	6	counts_per_patient_D|V_ml	0.317311	-1	1.5592	25.9229	0	0	1	1
x	RNU pTstage	3	6	counts_per_patient_D|V|CD_ml	0.317311	-1	5.39426	52.7028	0	0	1	1
x	RNU pTstage	3	6	counts_per_patient_ml	0.317311	-1	25.6639	106.709	0	0	1	1
x	RNU pTstage	3	6	counts_per_patient_D|CK|V|CD_ml	0.317311	-1	6.98943	11.4185	0	0	1	1
x	Smoking status	0	2	counts_per_patient_D_ml	0.318425	-0.9977	5.1057	14.088	4.36592	13.7735	8	8
x	Symptoms_2	1	2	counts_per_patient_(Dapi-)CK|V_ml	0.323678	-0.986928	0.0943144	0.632639	0.298248	0.632639	11	2
x	Symptoms_2	1	2	counts_per_patient_D|CK_ml	0.323678	0.986928	1.25312	0	1.94274	0	11	2
x	Symptoms_2	1	2	counts_per_patient_D|CK|V|CD_ml	0.323678	0.986928	63.2373	23.3406	62.4471	18.0745	11	2
x	Concomitant CIS	0	1	counts_per_patient_D_ml	0.325403	0.983415	10.426	3.79033	11.4684	3.79033	16	2
x	Concomitant CIS	0	1	counts_per_patient_total_CK_ml	0.325403	-0.983415	58.732	100.128	58.9049	57.3741	16	2
x	Concomitant CIS	0	1	counts_per_patient_D|CK|V|CD_ml	0.325403	-0.983415	48.6333	93.7426	54.1165	54.088	16	2
x	Tumor Necrosis	0	1	counts_per_patient_only_dapi_pos_ml	0.325403	0.983415	242.818	106.619	170.363	7.60111	16	2
x	Side_Left0_Right1_Bilateral2	0	1	counts_per_patient_only_dapi_neg_ml	0.328383	-0.977376	12.6447	18.8956	11.9624	15.5539	10	8
x	Path multifocality	0	1	counts_per_patient_(Dapi-)CK|V|CD_ml	0.328383	0.977376	0.672203	0.206294	0.92507	0.545804	10	8
x	Lymph node status	0	1	counts_per_patient_(Dapi-)CK|CD_ml	0.328972	0.976187	4.7219	0	7.89779	0	15	1
x	Lymph node status	0	1	counts_per_patient_D|V_ml	0.328972	0.976187	62.8519	18.7544	58.1779	0	15	1
x	Lymph node status	0	1	counts_per_patient_D|V|CD_ml	0.328972	0.976187	105.985	12.1875	123.923	0	15	1
x	Recurrence_130day_mod	0	1	counts_per_patient_D|CD_ml	0.332922	0.968246	7.79778	1.06122	8.80237	1.06122	5	2
x	Number pos nodes_mod	0	1	counts_per_patient_D|V|CD_ml	0.340762	0.952661	111.484	20.5974	126.492	8.40987	14	2
x	Number pos nodes_mod	0	1	counts_per_patient_ml	0.340762	0.952661	273.835	120.289	176.38	2.44331	14	2
x	Symptoms_1	1	4	counts_per_patient_D|V|CD_ml	0.342782	-0.948683	70.717	163.736	65.7677	176.78	12	5
x	Smoking status	0	2	counts_per_patient_D|V|CD_ml	0.344562	0.945189	140	44.3699	151.134	31.4791	8	8
x	Symptoms_1	1	2	counts_per_patient_(Dapi-)CK|CD_ml	0.349575	0.935414	3.08705	0	6.71274	0	12	1
x	Tumor location_mod	4	6	counts_per_patient_D|CK|V_ml	0.349575	0.935414	3.09291	0	4.78563	0	12	1
x	RNU pTstage_mod	0	1	counts_per_patient_D|CK|CD_ml	0.350846	-0.932949	4.58804	7.65922	3.16497	5.83435	10	8
x	CCI_COPD	0	1	counts_per_patient_ml	0.352425	-0.929896	226.813	303.473	172.501	28.9597	17	2
x	Previous bladder	0	1	counts_per_patient_only_dapi_pos_ml	0.354539	0.92582	237.383	170.69	182.152	86.7906	14	5
x	Smoking status	1	2	counts_per_patient_(Dapi-)CK|V|CD_ml	0.358326	-0.918559	0	0.618694	0	0.802877	3	8
x	Smoking status	0	1	counts_per_patient_D_ml	0.358326	-0.918559	5.1057	19.27	4.36592	15.1315	8	3
x	CCI_Liver_dx	0	1	counts_per_patient_D|CD_ml	0.36131	-0.912871	4.23932	6.79323	5.82586	0	18	1
x	CCI_Liver_dx	0	1	counts_per_patient_D|CK|CD_ml	0.36131	-0.912871	5.5519	9.00923	4.82764	0	18	1
x	CCI_CHF	0	1	counts_per_patient_only_dapi_neg_ml	0.36131	-0.912871	14.6193	22.7972	13.9927	0	18	1
x	CCI_CHF	0	1	counts_per_patient_(Dapi-)CK_ml	0.36131	0.912871	10.7681	3.05169	13.8851	0	18	1
x	CCI_MI	0	1	counts_per_patient_only_dapi_neg_ml	0.36131	-0.912871	14.6193	22.7972	13.9927	0	18	1
x	CCI_MI	0	1	counts_per_patient_(Dapi-)CK_ml	0.36131	0.912871	10.7681	3.05169	13.8851	0	18	1
x	RNU pTstage	1	5	counts_per_patient_D|CK|V_ml	0.368261	-0.899735	2.39301	2.88182	5.25815	2.91368	9	7
x	CCI_binary	0	1	counts_per_patient_D|CK_ml	0.369108	0.898146	1.79493	0.750335	2.11576	1.66545	10	9
x	Gender	0	1	counts_per_patient_D|V|CD_ml	0.371093	0.894427	187.275	71.1282	211.391	71.8627	3	16
x	CCI_CKD	0	2	counts_per_patient_D|CK|CD_ml	0.371093	-0.894427	5.41725	7.42248	4.93961	3.17701	16	3
x	RNU Grade	0	1	counts_per_patient_(Dapi-)CK|V|CD_ml	0.374259	-0.888523	0	0.558159	0	0.861265	3	15
x	RNU Grade	0	1	counts_per_patient_D_ml	0.374259	0.888523	17.7292	8.08057	17.3183	8.4809	3	15
x	Side_Left0_Right1_Bilateral2	0	1	counts_per_patient_D|V_ml	0.374259	0.888523	66.1551	43.4976	60.1888	46.8941	10	8
x	LVI	0	1	counts_per_patient_(Dapi-)CK|V|CD_ml	0.374259	0.888523	0.558159	0	0.861265	0	15	3
x	Symptoms_1	2	4	counts_per_patient_(Dapi-)CK|V_ml	0.379775	0.87831	1.26528	0.2948	0	0.589599	1	5
x	Symptoms_1	2	4	counts_per_patient_only_dapi_neg_ml	0.379775	-0.87831	7.86407	15.6174	0	11.3307	1	5
x	Symptoms_1	2	4	counts_per_patient_D|CD_ml	0.379775	0.87831	11.3875	6.07273	0	8.66893	1	5
x	Symptoms_1	3	4	counts_per_patient_D|CD_ml	0.379775	0.87831	3.07248	6.07273	0	8.66893	1	5
x	Symptoms_1	2	4	counts_per_patient_(Dapi-)CK|CD_ml	0.379775	-0.87831	0	4.95652	0	7.56427	1	5
x	Symptoms_1	3	4	counts_per_patient_(Dapi-)CK|CD_ml	0.379775	0.87831	15.0916	4.95652	0	7.56427	1	5
x	Symptoms_1	2	4	counts_per_patient_total_CK_ml	0.379775	0.87831	44.0001	53.3393	0	47.2542	1	5
x	Symptoms_1	2	4	counts_per_patient_(Dapi-)CK_ml	0.379775	-0.87831	3.95928	10.2095	0	9.40561	1	5
x	Symptoms_1	3	4	counts_per_patient_(Dapi-)CK_ml	0.379775	-0.87831	3.16275	10.2095	0	9.40561	1	5
x	Symptoms_1	3	4	counts_per_patient_D|CK_ml	0.379775	0.87831	3.16275	1.55106	0	2.2887	1	5
x	Symptoms_1	2	4	counts_per_patient_D|CK|V_ml	0.379775	0.87831	2.58504	1.2323	0	2.09503	1	5
x	Symptoms_1	2	4	counts_per_patient_D|V|CD_ml	0.379775	-0.87831	23.3743	163.736	0	176.78	1	5
x	Symptoms_1	3	4	counts_per_patient_D|V|CD_ml	0.379775	-0.87831	9.21745	163.736	0	176.78	1	5
x	Symptoms_1	2	4	counts_per_patient_ml	0.379775	-0.87831	144.653	320.236	0	240.583	1	5
x	Symptoms_1	3	4	counts_per_patient_ml	0.379775	-0.87831	112.96	320.236	0	240.583	1	5
x	Symptoms_1	2	4	counts_per_patient_D|CK|V|CD_ml	0.379775	0.87831	41.4151	44.8238	0	43.5006	1	5
x	Symptoms_2	3	4	counts_per_patient_D|CD_ml	0.379775	0.87831	3.07248	6.07273	0	8.66893	1	5
x	Symptoms_2	3	4	counts_per_patient_(Dapi-)CK|CD_ml	0.379775	0.87831	15.0916	4.95652	0	7.56427	1	5
x	Symptoms_2	3	4	counts_per_patient_(Dapi-)CK_ml	0.379775	-0.87831	3.16275	10.2095	0	9.40561	1	5
x	Symptoms_2	3	4	counts_per_patient_D|CK_ml	0.379775	0.87831	3.16275	1.55106	0	2.2887	1	5
x	Symptoms_2	3	4	counts_per_patient_D|V|CD_ml	0.379775	-0.87831	9.21745	163.736	0	176.78	1	5
x	Symptoms_2	3	4	counts_per_patient_ml	0.379775	-0.87831	112.96	320.236	0	240.583	1	5
x	ASA score	2	3	counts_per_patient_D|CK_ml	0.380455	0.877058	1.53079	1.19366	1.74371	2.07896	6	13
x	CCI_Diabetes_mellitus	0	1	counts_per_patient_total_CK_ml	0.38186	-0.874475	45.6558	85.1883	54.1376	54.0873	13	3
x	Number pos nodes_mod	0	1	counts_per_patient_(Dapi-)CK|V|CD_ml	0.382515	-0.873273	0.280019	0.906295	0.563756	0.906295	14	2
x	RNU pTstage	3	5	counts_per_patient_D|CK|V_ml	0.382733	-0.872872	0	2.88182	0	2.91368	1	7
x	RNU pTstage	1	6	counts_per_patient_(Dapi-)CK|V|CD_ml	0.384088	-0.870388	0.366577	0.783312	0.690094	0	9	1
x	RNU pTstage	1	3	counts_per_patient_D|CD_ml	0.384088	0.870388	2.07898	0.770609	1.96867	0	9	1
x	RNU pTstage	1	6	counts_per_patient_D|CD_ml	0.384088	-0.870388	2.07898	2.99131	1.96867	0	9	1
x	RNU pTstage	1	3	counts_per_patient_D|CK|CD_ml	0.384088	0.870388	4.83896	2.32981	3.24044	0	9	1
x	RNU pTstage	1	6	counts_per_patient_(Dapi-)CK_ml	0.384088	-0.870388	11.961	6.81325	17.1591	0	9	1
x	RNU pTstage	1	3	counts_per_patient_D|CK_ml	0.384088	0.870388	1.79434	0	2.20367	0	9	1
x	RNU pTstage	1	6	counts_per_patient_D|CK_ml	0.384088	0.870388	1.79434	0	2.20367	0	9	1
x	Symptoms_2	1	4	counts_per_patient_only_dapi_neg_ml	0.395513	-0.849662	14.9229	15.6174	16.1685	11.3307	11	5
x	Symptoms_2	1	4	counts_per_patient_(Dapi-)CK_ml	0.395513	-0.849662	11.1736	10.2095	16.3892	9.40561	11	5
x	Symptoms_2	1	4	counts_per_patient_D|V|CD_ml	0.395513	-0.849662	75.2401	163.736	66.8812	176.78	11	5
x	Side_Left0_Right1_Bilateral2	0	1	counts_per_patient_D|CK|CD_ml	0.398615	-0.844097	4.70428	7.35182	3.46452	5.83363	10	8
x	Path multifocality	0	1	counts_per_patient_(Dapi-)CK|CD_ml	0.398615	-0.844097	2.71352	5.9993	5.764	8.62242	10	8
x	Lymph node dissection	0	1	counts_per_patient_(Dapi-)CK|V|CD_ml	0.399269	0.842927	1.31976	0.358304	1.31976	0.650895	2	16
x	Lymph node dissection	0	1	counts_per_patient_only_dapi_neg_ml	0.399269	0.842927	21.1565	14.1278	13.2924	14.0082	2	16
x	Histology	1	2	counts_per_patient_(Dapi-)CK|V|CD_ml	0.399269	-0.842927	0.358304	1.31976	0.650895	1.31976	16	2
x	Histology	1	2	counts_per_patient_(Dapi-)CK|V_ml	0.399269	-0.842927	0.156966	0.632639	0.422402	0.632639	16	2
x	Histology	1	2	counts_per_patient_D_ml	0.399269	-0.842927	9.65952	9.92183	11.7298	2.2212	16	2
x	Histology	1	2	counts_per_patient_ml	0.399269	0.842927	256.206	133.693	171.536	10.9604	16	2
x	Concomitant CIS	0	1	counts_per_patient_D|CK_ml	0.399269	-0.842927	1.35906	1.47868	2.13303	0.380621	16	2
x	Tumor Necrosis	0	1	counts_per_patient_D|CK|CD_ml	0.399269	-0.842927	5.69788	7.99404	4.7886	4.3672	16	2
x	Smoking status	0	2	counts_per_patient_(Dapi-)CK_ml	0.400814	0.840168	9.02897	12.9626	9.28072	18.0901	8	8
x	Previous bladder	0	1	counts_per_patient_D|V_ml	0.40471	0.833238	60.8249	36.7812	60.1975	28.6376	14	5
x	ASA score	2	3	counts_per_patient_(Dapi-)CK|CD_ml	0.404729	-0.833205	0.989189	5.46028	1.09551	8.2793	6	13
x	RNU Grade	0	1	counts_per_patient_(Dapi-)CK|CD_ml	0.406941	0.829288	6.46423	3.7158	6.34816	7.46194	3	15
x	Smoking status	1	2	counts_per_patient_(Dapi-)CK|CD_ml	0.414216	0.816497	7.52405	3.06869	8.64733	4.79892	3	8
x	Symptoms_1	1	3	counts_per_patient_only_dapi_neg_ml	0.422678	-0.801784	15.1449	18.2544	15.4976	0	12	1
x	Symptoms_1	1	3	counts_per_patient_only_dapi_pos_ml	0.422678	0.801784	201.852	94.7054	113.975	0	12	1
x	Symptoms_1	1	3	counts_per_patient_total_CK_ml	0.422678	0.801784	68.5604	13.6005	66.7548	0	12	1
x	Symptoms_1	1	3	counts_per_patient_ml	0.422678	0.801784	216.997	112.96	117.397	0	12	1
x	Tumor location_mod	4	6	counts_per_patient_only_dapi_neg_ml	0.422678	-0.801784	13.9031	18.2544	15.1399	0	12	1
x	Tumor location_mod	4	6	counts_per_patient_D|CD_ml	0.422678	-0.801784	3.07803	3.07248	3.60853	0	12	1
x	RNU pTstage_mod	0	1	counts_per_patient_D|V|CD_ml	0.423901	-0.799671	67.09	126.002	68.6622	151.346	10	8
x	CCI_COPD	0	1	counts_per_patient_D|CK|CD_ml	0.42542	-0.797053	5.51757	7.57234	4.87998	3.0362	17	2
x	Symptoms_2	1	2	counts_per_patient_(Dapi-)CK|V|CD_ml	0.429795	-0.789542	0.449959	1.31976	0.73806	1.31976	11	2
x	ASA score	2	3	counts_per_patient_D_ml	0.429906	-0.789352	8.53162	12.3208	10.2317	13.0946	6	13
x	Gender	0	1	counts_per_patient_D|V_ml	0.433848	0.782624	61.1488	53.2505	34.051	57.7315	3	16
x	CCI_CKD	0	2	counts_per_patient_D|V_ml	0.433848	-0.782624	48.3895	87.0746	44.2541	85.3372	16	3
x	CCI_CVA_or_TIA	0	1	counts_per_patient_ml	0.433848	-0.782624	231.163	254.718	176.114	82.4603	16	3
x	CCI_CVA_or_TIA	0	1	counts_per_patient_D|CK|V|CD_ml	0.433848	-0.782624	52.8174	41.935	59.8829	17.0189	16	3
x	Symptoms_2	2	4	counts_per_patient_(Dapi-)CK|V|CD_ml	0.438578	0.774597	1.31976	0.156662	1.31976	0.313325	2	5
x	Symptoms_2	2	4	counts_per_patient_D|CK_ml	0.438578	-0.774597	0	1.55106	0	2.2887	2	5
x	Symptoms_2	2	4	counts_per_patient_D|V_ml	0.438578	-0.774597	26.0071	77.2474	24.3194	72.8285	2	5
x	Recurrence_130day_mod	0	1	counts_per_patient_D|CK|CD_ml	0.438578	-0.774597	5.61748	8.15352	3.54529	2.45501	5	2
x	Recurrence_130day_mod	0	1	counts_per_patient_(Dapi-)CK_ml	0.438578	0.774597	7.02395	3.6367	4.88705	0.585009	5	2
x	Recurrence_130day_mod	0	1	counts_per_patient_D|CK_ml	0.438578	-0.774597	0.219613	2.46846	0.439225	2.46846	5	2
x	RNU Grade	0	1	counts_per_patient_only_dapi_neg_ml	0.441268	0.770054	18.975	14.0955	12.3507	14.2915	3	15
x	LVI	0	1	counts_per_patient_ml	0.441268	-0.770054	212.519	392.969	109.561	280.629	15	3
x	Lymph node status	0	1	counts_per_patient_D_ml	0.447699	-0.759257	9.63175	12.143	12.114	0	15	1
x	Lymph node status	0	1	counts_per_patient_D|CK_ml	0.447699	0.759257	1.25376	0	1.80132	0	15	1
x	Lymph node status	0	1	counts_per_patient_D|CK|V_ml	0.447699	0.759257	2.66054	0	4.51432	0	15	1
x	CCI_Diabetes_mellitus	0	2	counts_per_patient_only_dapi_pos_ml	0.459336	-0.73994	180.498	226.731	108.559	95.7216	13	3
x	CCI_Diabetes_mellitus	0	1	counts_per_patient_ml	0.459336	-0.73994	198.357	391.34	110.913	282.203	13	3
x	Symptoms_1	1	4	counts_per_patient_only_dapi_neg_ml	0.460597	-0.737865	15.1449	15.6174	15.4976	11.3307	12	5
x	Symptoms_1	1	4	counts_per_patient_D|V_ml	0.460597	-0.737865	47.6484	77.2474	47.0148	72.8285	12	5
x	Smoking status	0	2	counts_per_patient_D|CK|V_ml	0.46225	-0.735147	1.09332	3.69595	1.82545	5.65222	8	8
x	CCI_Liver_dx	0	1	counts_per_patient_only_dapi_pos_ml	0.465209	-0.730297	216.035	288.186	168.923	0	18	1
x	CCI_CHF	0	1	counts_per_patient_D|CK_ml	0.465209	0.730297	1.37235	0	2.01539	0	18	1
x	CCI_CHF	0	1	counts_per_patient_D|CK|V_ml	0.465209	0.730297	2.36073	0	4.2047	0	18	1
x	CCI_MI	0	1	counts_per_patient_D|CK_ml	0.465209	0.730297	1.37235	0	2.01539	0	18	1
x	CCI_MI	0	1	counts_per_patient_D|CK|V_ml	0.465209	0.730297	2.36073	0	4.2047	0	18	1
x	Tumor location_mod	4	7	counts_per_patient_only_dapi_neg_ml	0.466854	-0.727607	13.9031	15.8545	15.1399	11.8217	12	4
x	Tumor location_mod	4	7	counts_per_patient_(Dapi-)CK|CD_ml	0.466854	-0.727607	2.42446	1.91236	5.32391	1.54134	12	4
x	Symptoms_2	1	3	counts_per_patient_only_dapi_neg_ml	0.468939	-0.724207	14.9229	18.2544	16.1685	0	11	1
x	Symptoms_2	1	3	counts_per_patient_D|CD_ml	0.468939	-0.724207	2.40578	3.07248	2.66433	0	11	1
x	Symptoms_2	1	3	counts_per_patient_D|CK|V_ml	0.468939	0.724207	3.06787	0	5.03438	0	11	1
x	Path multifocality	0	1	counts_per_patient_D|CD_ml	0.477197	-0.710819	2.93684	5.23986	3.38764	7.24869	10	8
x	Tumor location_mod	6	7	counts_per_patient_only_dapi_neg_ml	0.4795	0.707107	18.2544	15.8545	0	11.8217	1	4
x	Tumor location_mod	6	7	counts_per_patient_D|CD_ml	0.4795	0.707107	3.07248	4.17195	0	4.48019	1	4
x	Tumor location_mod	6	7	counts_per_patient_D|CK_ml	0.4795	0.707107	3.16275	1.93882	0	2.40747	1	4
x	Tumor location_mod	6	7	counts_per_patient_D|V|CD_ml	0.4795	-0.707107	9.21745	75.1342	0	85.7705	1	4
x	Recurrence_6month_mod	0	1	counts_per_patient_D|V|CD_ml	0.4795	0.707107	172.651	85.3875	191.287	59.5789	4	3
x	Lymph node dissection	0	1	counts_per_patient_only_dapi_pos_ml	0.482405	-0.702439	125.054	240.514	11.735	172.027	2	16
x	Lymph node dissection	0	1	counts_per_patient_D_ml	0.482405	0.702439	8.88838	9.7887	1.18775	11.745	2	16
x	Histology	1	2	counts_per_patient_only_dapi_neg_ml	0.482405	-0.702439	14.1981	20.5938	14.1068	12.7297	16	2
x	Histology	1	2	counts_per_patient_(Dapi-)CK_ml	0.482405	-0.702439	8.98725	18.6414	13.4599	14.6821	16	2
x	Concomitant CIS	0	1	counts_per_patient_(Dapi-)CK|V|CD_ml	0.482405	0.702439	0.523274	0	0.844791	0	16	2
x	Tumor Necrosis	0	1	counts_per_patient_D|V|CD_ml	0.482405	0.702439	102.035	23.1732	121.112	5.83404	16	2
x	Previous bladder	0	1	counts_per_patient_D|CD_ml	0.487453	0.694365	5.23731	1.95573	6.38447	1.16419	14	5
x	Symptoms_2	1	4	counts_per_patient_D|CD_ml	0.496676	-0.679729	2.40578	6.07273	2.66433	8.66893	11	5
x	CCI_Diabetes_mellitus	0	2	counts_per_patient_(Dapi-)CK|CD_ml	0.501155	-0.672673	4.00126	7.40851	7.23474	8.78214	13	3
x	Gender	0	1	counts_per_patient_D|CK|V|CD_ml	0.502335	0.67082	60.8146	49.2775	50.1636	56.2684	3	16
x	CCI_CKD	0	2	counts_per_patient_D|CK|V_ml	0.502335	0.67082	2.60687	0.261104	4.39602	0.369257	16	3
x	CCI_CVA_or_TIA	0	1	counts_per_patient_(Dapi-)CK|CD_ml	0.502335	0.67082	4.64012	0.892282	7.66532	1.26188	16	3
x	CCI_CVA_or_TIA	0	1	counts_per_patient_total_CK_ml	0.502335	-0.67082	60.9743	57.1445	64.1612	27.3447	16	3
x	CCI_CVA_or_TIA	0	1	counts_per_patient_D|CK_ml	0.502335	-0.67082	1.19046	1.88498	1.86267	2.46071	16	3
x	Symptoms_1	1	2	counts_per_patient_D|CK_ml	0.504036	0.668153	1.14869	0	1.892	0	12	1
x	Symptoms_1	1	3	counts_per_patient_D|CK|V_ml	0.504036	0.668153	2.81222	0	4.89406	0	12	1
x	Tumor location_mod	4	6	counts_per_patient_(Dapi-)CK|V|CD_ml	0.504036	0.668153	0.697698	0	0.91097	0	12	1
x	RNU pTstage	5	6	counts_per_patient_(Dapi-)CK|V|CD_ml	0.512691	-0.654654	0.612839	0.783312	1.0044	0	7	1
x	RNU pTstage	3	5	counts_per_patient_only_dapi_neg_ml	0.512691	-0.654654	7.04337	14.1434	0	11.1845	1	7
x	RNU pTstage	3	5	counts_per_patient_D|CD_ml	0.512691	-0.654654	0.770609	6.9735	0	7.72083	1	7
x	RNU pTstage	3	5	counts_per_patient_D|CK|CD_ml	0.512691	-0.654654	2.32981	8.31255	0	5.95717	1	7
x	RNU pTstage	5	6	counts_per_patient_D|CK|CD_ml	0.512691	0.654654	8.31255	3.08593	5.95717	0	7	1
x	RNU pTstage	3	5	counts_per_patient_D|CK_ml	0.512691	-0.654654	0	1.22189	0	1.84698	1	7
x	RNU pTstage	5	6	counts_per_patient_D|CK_ml	0.512691	0.654654	1.22189	0	1.84698	0	7	1
x	RNU pTstage	5	6	counts_per_patient_D|V_ml	0.512691	0.654654	49.9445	25.9229	35.2841	0	7	1
x	CCI_Diabetes_mellitus	1	2	counts_per_patient_only_dapi_pos_ml	0.512691	0.654654	383.381	226.731	281.285	95.7216	3	3
x	CCI_Diabetes_mellitus	1	2	counts_per_patient_(Dapi-)CK|CD_ml	0.512691	-0.654654	0.892282	7.40851	1.26188	8.78214	3	3
x	CCI_Diabetes_mellitus	1	2	counts_per_patient_D|CK_ml	0.512691	0.654654	1.78694	0	2.52711	0	3	3
x	CCI_Diabetes_mellitus	1	2	counts_per_patient_D|V_ml	0.512691	-0.654654	87.5694	114.016	19.1228	83.4993	3	3
x	CCI_Diabetes_mellitus	1	2	counts_per_patient_ml	0.512691	0.654654	391.34	236.698	282.203	97.3491	3	3
x	RNU Grade	0	1	counts_per_patient_(Dapi-)CK|V_ml	0.51467	0.651584	0.491333	0.153516	0.694849	0.393594	3	15
x	RNU Grade	0	1	counts_per_patient_D|V_ml	0.51467	-0.651584	27.3438	63.4491	4.53604	58.1368	3	15
x	LVI	0	1	counts_per_patient_(Dapi-)CK|CD_ml	0.51467	0.651584	4.83018	0.892282	7.88012	1.26188	15	3
x	Number pos nodes_mod	0	1	counts_per_patient_D_ml	0.525358	-0.635107	9.80173	9.69752	12.5219	2.44551	14	2
x	Symptoms_1	1	4	counts_per_patient_(Dapi-)CK_ml	0.527089	-0.632456	11.559	10.2095	15.7434	9.40561	12	5
x	Biopsy Results	1	2	counts_per_patient_(Dapi-)CK_ml	0.527089	0.632456	11.1981	10.8112	9.95958	15.7479	5	12
x	Biopsy Results	1	2	counts_per_patient_D|CK|V_ml	0.527089	-0.632456	3.40055	2.05892	6.80111	2.54899	5	12
x	Lymph node dissection	0	1	counts_per_patient_D|CK_ml	0.527259	0.632195	2.948	1.1754	2.948	1.77033	2	16
x	Smoking status	0	2	counts_per_patient_total_CK_ml	0.528612	-0.630126	58.5154	77.42	55.8643	66.5046	8	8
x	RNU pTstage_mod	0	1	counts_per_patient_(Dapi-)CK|V|CD_ml	0.533964	-0.621966	0.32992	0.634148	0.663853	0.94122	10	8
x	Path multifocality	0	1	counts_per_patient_only_dapi_neg_ml	0.533964	-0.621966	13.2258	17.0125	14.9187	12.7056	10	8
x	CCI_CVA_or_TIA	0	1	counts_per_patient_D|CK|CD_ml	0.538608	-0.614919	5.07165	9.26565	3.62119	7.6722	16	3
x	Smoking status	0	1	counts_per_patient_(Dapi-)CK|V|CD_ml	0.540291	0.612372	0.427854	0	0.874369	0	8	3
x	Smoking status	0	1	counts_per_patient_D|V_ml	0.540291	-0.612372	33.2851	85.4704	30.8797	88.4228	8	3
x	Smoking status	0	1	counts_per_patient_D|V|CD_ml	0.540291	0.612372	140	74.9719	151.134	87.1391	8	3
x	Smoking status	1	2	counts_per_patient_ml	0.540291	-0.612372	221.127	219.227	88.7433	101.101	3	8
x	Symptoms_2	2	3	counts_per_patient_(Dapi-)CK|V|CD_ml	0.540291	0.612372	1.31976	0	1.31976	0	2	1
x	Symptoms_2	2	3	counts_per_patient_(Dapi-)CK|V_ml	0.540291	0.612372	0.632639	0	0.632639	0	2	1
x	Symptoms_2	2	3	counts_per_patient_D|CK|V_ml	0.540291	0.612372	1.29252	0	1.29252	0	2	1
x	Tumor location_mod	4	7	counts_per_patient_D|CD_ml	0.54429	-0.606339	3.07803	4.17195	3.60853	4.48019	12	4
x	Tumor location_mod	4	7	counts_per_patient_D|CK_ml	0.54429	-0.606339	1.05718	1.93882	1.91861	2.40747	12	4
x	CCI_Diabetes_mellitus	0	1	counts_per_patient_(Dapi-)CK|V_ml	0.54491	0.605406	0.290518	0	0.53728	0	13	3
x	CCI_Diabetes_mellitus	0	2	counts_per_patient_(Dapi-)CK|V_ml	0.54491	0.605406	0.290518	0	0.53728	0	13	3
x	CCI_Diabetes_mellitus	0	1	counts_per_patient_(Dapi-)CK|CD_ml	0.54491	0.605406	4.00126	0.892282	7.23474	1.26188	13	3
x	Symptoms_2	1	2	counts_per_patient_only_dapi_neg_ml	0.553746	-0.592157	14.9229	12.7257	16.1685	4.86158	11	2
x	Symptoms_2	1	2	counts_per_patient_D|V_ml	0.553746	0.592157	51.8267	26.0071	46.9238	24.3194	11	2
x	Symptoms_2	1	2	counts_per_patient_D|V|CD_ml	0.553746	0.592157	75.2401	22.1685	66.8812	1.20585	11	2
x	Symptoms_1	2	4	counts_per_patient_D|CK_ml	0.558185	-0.58554	0	1.55106	0	2.2887	1	5
x	Symptoms_1	3	4	counts_per_patient_D|CK|V_ml	0.558185	-0.58554	0	1.2323	0	2.09503	1	5
x	Symptoms_2	3	4	counts_per_patient_D|CK|V_ml	0.558185	-0.58554	0	1.2323	0	2.09503	1	5
x	RNU pTstage	1	5	counts_per_patient_D|V|CD_ml	0.560444	-0.582182	73.945	136.473	69.0536	159.061	9	7
x	Recurrence_130day_mod	0	1	counts_per_patient_D|CK|V_ml	0.561276	-0.580948	1.67028	8.50139	2.18246	8.50139	5	2
x	Lymph node dissection	0	1	counts_per_patient_(Dapi-)CK_ml	0.574149	0.561951	16.3165	9.27786	12.3572	13.924	2	16
x	Lymph node dissection	0	1	counts_per_patient_ml	0.574149	-0.561951	146.211	254.642	1.55741	172.629	2	16
x	Histology	1	2	counts_per_patient_total_CK_ml	0.574149	-0.561951	65.6027	45.162	63.4434	1.16186	16	2
x	Histology	1	2	counts_per_patient_D|CK|V|CD_ml	0.574149	-0.561951	55.2131	41.1036	59.146	0.311462	16	2
x	Concomitant CIS	0	1	counts_per_patient_D|V_ml	0.574149	0.561951	61.4231	25.4987	56.853	2.04608	16	2
x	Tumor Necrosis	0	1	counts_per_patient_D|V_ml	0.574149	0.561951	60.4481	33.2989	56.5142	28.3449	16	2
x	Gender	0	1	counts_per_patient_(Dapi-)CK|V_ml	0.57615	0.559017	0.42176	0.156966	0.596458	0.422402	3	16
x	Gender	0	1	counts_per_patient_total_CK_ml	0.57615	0.559017	68.3785	58.8679	56.0191	60.469	3	16
x	CCI_CKD	0	2	counts_per_patient_D|CK_ml	0.57615	0.559017	1.47527	0.366021	2.10631	0.517632	16	3
x	CCI_CVA_or_TIA	0	1	counts_per_patient_(Dapi-)CK|V_ml	0.57615	-0.559017	0.156966	0.42176	0.422402	0.596458	16	3
x	CCI_CVA_or_TIA	0	1	counts_per_patient_only_dapi_pos_ml	0.57615	-0.559017	217.971	229.757	177.651	66.4576	16	3
x	CCI_Liver_dx	0	1	counts_per_patient_D|CK|V_ml	0.583882	-0.547723	2.274	1.56111	4.23628	0	18	1
x	CCI_Liver_dx	0	1	counts_per_patient_D|V|CD_ml	0.583882	-0.547723	89.8039	83.406	118.023	0	18	1
x	Lymph node status	0	1	counts_per_patient_ml	0.587594	0.542326	263.436	122.732	174.786	0	15	1
x	Symptoms_1	1	3	counts_per_patient_D|CD_ml	0.59298	-0.534522	3.18978	3.07248	3.64257	0	12	1
x	Symptoms_1	1	3	counts_per_patient_D|CK|CD_ml	0.59298	-0.534522	6.19319	5.96444	5.08193	0	12	1
x	Symptoms_1	1	2	counts_per_patient_(Dapi-)CK_ml	0.59298	0.534522	11.559	3.95928	15.7434	0	12	1
x	Symptoms_1	1	3	counts_per_patient_(Dapi-)CK_ml	0.59298	0.534522	11.559	3.16275	15.7434	0	12	1
x	Symptoms_1	1	2	counts_per_patient_D|CK|V_ml	0.59298	-0.534522	2.81222	2.58504	4.89406	0	12	1
x	Symptoms_1	1	2	counts_per_patient_D|V_ml	0.59298	-0.534522	47.6484	50.3265	47.0148	0	12	1
x	Tumor location_mod	4	6	counts_per_patient_D|CK|CD_ml	0.59298	-0.534522	6.27673	5.96444	5.30212	0	12	1
x	Tumor location_mod	4	6	counts_per_patient_D|V_ml	0.59298	0.534522	68.7496	27.1108	59.6199	0	12	1
x	Side_Left0_Right1_Bilateral2	0	1	counts_per_patient_total_CK_ml	0.593955	0.533114	69.9394	54.0426	67.5893	48.9838	10	8
x	Side_Left0_Right1_Bilateral2	0	1	counts_per_patient_D|CK|V|CD_ml	0.593955	0.533114	60.8031	43.9292	62.6336	45.258	10	8
x	Path multifocality	0	1	counts_per_patient_(Dapi-)CK|V_ml	0.593955	-0.533114	0.126528	0.313932	0.379584	0.55459	10	8
x	RNU Grade	0	1	counts_per_patient_only_dapi_pos_ml	0.593955	-0.533114	174.654	238.291	100.19	174.591	3	15
x	RNU Grade	0	1	counts_per_patient_D|CD_ml	0.593955	0.533114	2.68744	4.215	0.408188	6.06822	3	15
x	LVI	0	1	counts_per_patient_(Dapi-)CK|V_ml	0.593955	0.533114	0.251782	0	0.509837	0	15	3
x	LVI	0	1	counts_per_patient_D|V_ml	0.593955	-0.533114	54.2632	73.2729	56.9024	38.9326	15	3
x	CCI_COPD	0	1	counts_per_patient_only_dapi_neg_ml	0.595163	0.531369	15.3044	12.8852	14.1019	9.91199	17	2
x	Recurrence_6month_mod	0	1	counts_per_patient_(Dapi-)CK|V|CD_ml	0.595883	0.53033	0.371652	0	0.643719	0	4	3
x	Biopsy Results	1	2	counts_per_patient_only_dapi_neg_ml	0.598161	-0.527046	13.3853	17.1956	11.6686	14.9385	5	12
x	ASA score	2	3	counts_per_patient_D|CK|V_ml	0.598725	0.526235	3.79048	1.51925	6.09356	2.47363	6	13
x	RNU pTstage	1	6	counts_per_patient_total_CK_ml	0.601508	0.522233	59.83	15.2877	66.6458	0	9	1
x	RNU pTstage	1	6	counts_per_patient_D|CK|CD_ml	0.601508	0.522233	4.83896	3.08593	3.24044	0	9	1
x	RNU pTstage	1	3	counts_per_patient_(Dapi-)CK_ml	0.601508	-0.522233	11.961	5.48417	17.1591	0	9	1
x	RNU pTstage	1	3	counts_per_patient_D|CK|V_ml	0.601508	0.522233	2.39301	0	5.25815	0	9	1
x	RNU pTstage	1	6	counts_per_patient_D|CK|V_ml	0.601508	-0.522233	2.39301	0.783312	5.25815	0	9	1
x	RNU pTstage	1	6	counts_per_patient_D|V_ml	0.601508	0.522233	72.9637	25.9229	65.5117	0	9	1
x	RNU pTstage	1	6	counts_per_patient_D|CK|V|CD_ml	0.601508	0.522233	50.8037	11.4185	62.3122	0	9	1
x	Symptoms_2	1	4	counts_per_patient_D|V_ml	0.610194	-0.509797	51.8267	77.2474	46.9238	72.8285	11	5
x	CCI_CKD	0	2	counts_per_patient_(Dapi-)CK|V_ml	0.614883	0.503115	0.236046	0	0.497396	0	16	3
x	Concomitant CIS	0	1	counts_per_patient_(Dapi-)CK|CD_ml	0.622926	-0.491708	3.12784	12.5421	5.6059	12.5421	16	2
x	CCI_binary	0	1	counts_per_patient_D_ml	0.624206	0.489898	13.2776	8.73156	14.4356	9.03331	10	9
x	CCI_binary	0	1	counts_per_patient_(Dapi-)CK_ml	0.624206	0.489898	10.4872	10.2228	10.9652	16.0694	10	9
x	RNU pTstage_mod	0	1	counts_per_patient_D|CK_ml	0.625063	0.488688	1.61491	1.06915	2.15877	1.77432	10	8
x	ASA score	2	3	counts_per_patient_(Dapi-)CK|V|CD_ml	0.629535	-0.482382	0.275059	0.517079	0.615051	0.859351	6	13
x	ASA score	2	3	counts_per_patient_D|CK|CD_ml	0.629535	-0.482382	5.06391	6.04307	4.44264	4.87123	6	13
x	Number pos nodes_mod	0	1	counts_per_patient_total_CK_ml	0.633839	0.476331	72.1602	30.4139	65.209	15.9099	14	2
x	Number pos nodes_mod	0	1	counts_per_patient_D|CK|CD_ml	0.633839	0.476331	6.79488	4.57926	5.02805	0.952427	14	2
x	RNU pTstage	1	5	counts_per_patient_(Dapi-)CK|V_ml	0.633839	-0.476331	0.163778	0.328963	0.463233	0.523687	9	7
x	RNU pTstage	1	5	counts_per_patient_D|CK_ml	0.633839	0.476331	1.79434	1.22189	2.20367	1.84698	9	7
x	RNU pTstage	1	5	counts_per_patient_D|V_ml	0.633839	0.476331	72.9637	49.9445	65.5117	35.2841	9	7
x	Symptoms_1	1	4	counts_per_patient_D|CD_ml	0.635256	-0.474342	3.18978	6.07273	3.64257	8.66893	12	5
x	CCI_Diabetes_mellitus	0	1	counts_per_patient_(Dapi-)CK|V|CD_ml	0.637733	-0.470871	0.263295	0.604197	0.7168	0.854464	13	3
x	CCI_Diabetes_mellitus	0	1	counts_per_patient_D|V|CD_ml	0.637733	-0.470871	84.6003	187.717	73.4593	210.888	13	3
x	CCI_COPD	0	1	counts_per_patient_(Dapi-)CK|V|CD_ml	0.641969	-0.464948	0.405046	0.743303	0.797081	0.743303	17	2
x	Previous bladder	0	1	counts_per_patient_(Dapi-)CK|V|CD_ml	0.643429	0.46291	0.542076	0.156662	0.889316	0.313325	14	5
x	Previous bladder	0	1	counts_per_patient_D|V|CD_ml	0.643429	-0.46291	93.7435	77.4934	126.212	73.1855	14	5
x	Previous bladder	0	1	counts_per_patient_ml	0.643429	0.46291	251.199	189.195	183.752	78.9776	14	5
x	CCI_Liver_dx	0	1	counts_per_patient_(Dapi-)CK|V|CD_ml	0.648077	0.456435	0.465132	0	0.813276	0	18	1
x	CCI_CHF	0	1	counts_per_patient_(Dapi-)CK|V|CD_ml	0.648077	0.456435	0.465132	0	0.813276	0	18	1
x	CCI_MI	0	1	counts_per_patient_(Dapi-)CK|V|CD_ml	0.648077	0.456435	0.465132	0	0.813276	0	18	1
x	Gender	0	1	counts_per_patient_(Dapi-)CK_ml	0.654721	0.447214	6.31424	11.1209	1.75494	14.7036	3	16
x	CCI_CKD	0	2	counts_per_patient_only_dapi_pos_ml	0.654721	-0.447214	216.287	238.739	173.42	109.692	16	3
x	CCI_CKD	0	2	counts_per_patient_total_CK_ml	0.654721	-0.447214	58.5201	70.2334	59.2245	62.3953	16	3
x	CCI_CKD	0	2	counts_per_patient_(Dapi-)CK_ml	0.654721	0.447214	11.427	4.68188	14.5867	1.57601	16	3
x	CCI_CKD	0	2	counts_per_patient_D|CK|V|CD_ml	0.654721	-0.447214	49.0207	62.1838	54.1852	60.9076	16	3
x	CCI_CVA_or_TIA	0	1	counts_per_patient_(Dapi-)CK|V|CD_ml	0.654721	-0.447214	0.358304	0.879839	0.650895	1.24428	16	3
x	RNU pTstage_mod	0	1	counts_per_patient_(Dapi-)CK|V_ml	0.656853	-0.444262	0.1474	0.287842	0.442199	0.5018	10	8
x	Path multifocality	0	1	counts_per_patient_total_CK_ml	0.656853	-0.444262	62.104	64.8659	65.0477	53.3861	10	8
x	Path multifocality	0	1	counts_per_patient_D|CK|CD_ml	0.656853	-0.444262	5.76827	6.18393	5.43241	3.84919	10	8
x	ASA score	2	3	counts_per_patient_(Dapi-)CK_ml	0.661003	-0.438529	11.9259	9.64009	19.3283	9.85969	6	13
x	ASA score	2	3	counts_per_patient_D|V_ml	0.661003	-0.438529	43.4733	59.5858	45.689	57.7609	6	13
x	RNU pTstage	3	5	counts_per_patient_(Dapi-)CK|V|CD_ml	0.662521	-0.436436	0	0.612839	0	1.0044	1	7
x	RNU pTstage	3	5	counts_per_patient_(Dapi-)CK|V_ml	0.662521	-0.436436	0	0.328963	0	0.523687	1	7
x	RNU pTstage	5	6	counts_per_patient_(Dapi-)CK|V_ml	0.662521	0.436436	0.328963	0	0.523687	0	7	1
x	Symptoms_2	1	3	counts_per_patient_(Dapi-)CK|V|CD_ml	0.663908	0.434524	0.449959	0	0.73806	0	11	1
x	Symptoms_2	1	3	counts_per_patient_D|CK|CD_ml	0.663908	-0.434524	6.59355	5.96444	5.1235	0	11	1
x	Symptoms_2	1	3	counts_per_patient_(Dapi-)CK_ml	0.663908	0.434524	11.1736	3.16275	16.3892	0	11	1
x	Symptoms_2	1	3	counts_per_patient_D|V_ml	0.663908	0.434524	51.8267	27.1108	46.9238	0	11	1
x	Lymph node status	0	1	counts_per_patient_(Dapi-)CK|V|CD_ml	0.664389	0.433861	0.382191	0	0.665416	0	15	1
x	Symptoms_1	1	4	counts_per_patient_(Dapi-)CK|V_ml	0.67329	-0.421637	0.0864549	0.2948	0.286738	0.589599	12	5
x	Biopsy Results	1	2	counts_per_patient_(Dapi-)CK|CD_ml	0.67329	-0.421637	1.52989	5.71111	1.57662	8.54253	5	12
x	Biopsy Results	1	2	counts_per_patient_D|V|CD_ml	0.67329	-0.421637	41.8849	101.428	33.185	133.44	5	12
x	Histology	1	2	counts_per_patient_D|V_ml	0.673417	0.421464	60.2929	34.5404	57.1957	15.7861	16	2
x	Concomitant CIS	0	1	counts_per_patient_(Dapi-)CK|V_ml	0.673417	0.421464	0.236046	0	0.497396	0	16	2
x	Concomitant CIS	0	1	counts_per_patient_D|CK|CD_ml	0.673417	0.421464	6.08386	4.90625	4.9057	3.66671	16	2
x	Tumor Necrosis	0	1	counts_per_patient_(Dapi-)CK|V_ml	0.673417	0.421464	0.236046	0	0.497396	0	16	2
x	Smoking status	0	2	counts_per_patient_(Dapi-)CK|V|CD_ml	0.674424	-0.420084	0.427854	0.618694	0.874369	0.802877	8	8
x	Smoking status	0	2	counts_per_patient_only_dapi_neg_ml	0.674424	0.420084	13.3396	16.8343	10.4882	17.5852	8	8
x	Smoking status	0	2	counts_per_patient_D|CD_ml	0.674424	0.420084	5.44948	2.41912	7.54235	1.99969	8	8
x	Smoking status	0	2	counts_per_patient_(Dapi-)CK|CD_ml	0.674424	-0.420084	3.72464	3.06869	8.11675	4.79892	8	8
x	Smoking status	0	2	counts_per_patient_D|CK|V|CD_ml	0.674424	-0.420084	53.1	63.4113	51.5716	62.591	8	8
x	RNU Grade	0	1	counts_per_patient_D|CK|V|CD_ml	0.678402	-0.414644	57.291	52.9163	66.6208	53.5184	3	15
x	Smoking status	0	1	counts_per_patient_(Dapi-)CK|V_ml	0.683091	-0.408248	0.15816	0.34582	0.418452	0.489063	8	3
x	Smoking status	1	2	counts_per_patient_(Dapi-)CK|V_ml	0.683091	0.408248	0.34582	0.18425	0.489063	0.487479	3	8
x	Smoking status	1	2	counts_per_patient_only_dapi_neg_ml	0.683091	0.408248	14.8512	16.8343	7.84705	17.5852	3	8
x	Smoking status	1	2	counts_per_patient_only_dapi_pos_ml	0.683091	-0.408248	206.276	202.392	91.6114	98.8823	3	8
x	Smoking status	0	1	counts_per_patient_D|CK_ml	0.683091	-0.408248	0.369671	0.698116	0.667973	0.987285	8	3
x	Smoking status	1	2	counts_per_patient_D|CK|V_ml	0.683091	-0.408248	1.39299	3.69595	1.96999	5.65222	3	8
x	Symptoms_1	1	3	counts_per_patient_(Dapi-)CK|V|CD_ml	0.6885	0.400892	0.412463	0	0.717499	0	12	1
x	CCI_COPD	0	1	counts_per_patient_(Dapi-)CK|V_ml	0.690242	0.398527	0.222161	0	0.48573	0	17	2
x	Symptoms_2	1	4	counts_per_patient_(Dapi-)CK|V|CD_ml	0.69173	0.396509	0.449959	0.156662	0.73806	0.313325	11	5
x	Symptoms_2	1	4	counts_per_patient_(Dapi-)CK|V_ml	0.69173	-0.396509	0.0943144	0.2948	0.298248	0.589599	11	5
x	Symptoms_2	1	4	counts_per_patient_D|CK|V_ml	0.69173	0.396509	3.06787	1.2323	5.03438	2.09503	11	5
x	Symptoms_2	1	2	counts_per_patient_(Dapi-)CK_ml	0.693012	-0.394771	11.1736	9.87868	16.3892	5.9194	11	2
x	ASA score	2	3	counts_per_patient_D|CD_ml	0.693082	-0.394676	3.21602	4.90807	3.17029	6.47512	6	13
x	Gender	0	1	counts_per_patient_D|CK|CD_ml	0.695567	-0.391312	4.64841	5.93738	4.56889	4.76978	3	16
x	Symptoms_2	2	4	counts_per_patient_(Dapi-)CK|V_ml	0.698535	0.387298	0.632639	0.2948	0.632639	0.589599	2	5
x	Symptoms_2	2	4	counts_per_patient_only_dapi_neg_ml	0.698535	-0.387298	12.7257	15.6174	4.86158	11.3307	2	5
x	Symptoms_2	2	4	counts_per_patient_(Dapi-)CK|CD_ml	0.698535	-0.387298	0.894585	4.95652	0.894585	7.56427	2	5
x	Symptoms_2	2	4	counts_per_patient_total_CK_ml	0.698535	-0.387298	25.5277	53.3393	18.4725	47.2542	2	5
x	Symptoms_2	2	4	counts_per_patient_D|CK|V|CD_ml	0.698535	-0.387298	23.3406	44.8238	18.0745	43.5006	2	5
x	Recurrence_130day_mod	0	1	counts_per_patient_(Dapi-)CK|V|CD_ml	0.698535	0.387298	0.297321	0	0.594642	0	5	2
x	Recurrence_130day_mod	0	1	counts_per_patient_only_dapi_pos_ml	0.698535	0.387298	312.863	283.826	266.492	32.11	5	2
x	Recurrence_130day_mod	0	1	counts_per_patient_total_CK_ml	0.698535	-0.387298	101.263	108.408	77.1494	70.4968	5	2
x	Recurrence_130day_mod	0	1	counts_per_patient_D|V|CD_ml	0.698535	0.387298	139.2	53.2695	183.708	47.2204	5	2
x	Recurrence_130day_mod	0	1	counts_per_patient_ml	0.698535	0.387298	325.871	297.335	266.029	22.8223	5	2
x	Recurrence_130day_mod	0	1	counts_per_patient_D|CK|V|CD_ml	0.698535	-0.387298	93.7555	89.2843	73.2788	61.982	5	2
x	Previous bladder	0	1	counts_per_patient_total_CK_ml	0.711138	-0.370328	65.8962	44.895	66.9258	27.6226	14	5
x	Biopsy Results	1	2	counts_per_patient_D|CK_ml	0.712178	0.368932	2.16658	1.00084	2.67079	1.64316	5	12
x	CCI_binary	0	1	counts_per_patient_D|CD_ml	0.713303	-0.367423	3.28406	5.5845	3.59823	7.16916	10	9
x	CCI_Liver_dx	0	1	counts_per_patient_D|CK_ml	0.715001	-0.365148	1.35601	0.29414	2.02524	0	18	1
x	Tumor location_mod	4	7	counts_per_patient_(Dapi-)CK|V_ml	0.716005	-0.363803	0.191895	0.368499	0.431602	0.63826	12	4
x	Side_Left0_Right1_Bilateral2	0	1	counts_per_patient_(Dapi-)CK_ml	0.722283	-0.355409	9.31351	12.1161	11.0606	16.7897	10	8
x	Side_Left0_Right1_Bilateral2	0	1	counts_per_patient_D|CK|V_ml	0.722283	0.355409	2.95332	1.52209	5.07053	2.62381	10	8
x	Path multifocality	0	1	counts_per_patient_ml	0.722283	-0.355409	211.97	280.873	105.734	213.548	10	8
x	Tumor location_mod	6	7	counts_per_patient_(Dapi-)CK|V_ml	0.723674	-0.353553	0	0.368499	0	0.63826	1	4
x	Recurrence_6month_mod	0	1	counts_per_patient_(Dapi-)CK|CD_ml	0.723674	-0.353553	6.71835	7.38773	10.6287	8.79384	4	3
x	Recurrence_6month_mod	0	1	counts_per_patient_total_CK_ml	0.723674	0.353553	124.249	74.6348	69.2696	74.7958	4	3
x	Recurrence_6month_mod	0	1	counts_per_patient_D|CK|CD_ml	0.723674	0.353553	6.43939	5.43568	3.51193	4.3349	4	3
x	Recurrence_6month_mod	0	1	counts_per_patient_(Dapi-)CK_ml	0.723674	0.353553	7.4089	4.41186	5.39566	1.19579	4	3
x	Recurrence_6month_mod	0	1	counts_per_patient_D|CK_ml	0.723674	-0.353553	0.274516	1.64564	0.475475	2.32729	4	3
x	Recurrence_6month_mod	0	1	counts_per_patient_D|V_ml	0.723674	-0.353553	66.4415	84.0971	53.2043	87.879	4	3
x	Recurrence_6month_mod	0	1	counts_per_patient_D|CK|V|CD_ml	0.723674	0.353553	115.447	61.8859	66.0274	63.7379	4	3
x	RNU pTstage	1	3	counts_per_patient_(Dapi-)CK|V|CD_ml	0.727724	0.348155	0.366577	0	0.690094	0	9	1
x	CCI_Diabetes_mellitus	0	1	counts_per_patient_D|CD_ml	0.736617	-0.336336	4.25652	9.25545	3.85411	9.91542	13	3
x	CCI_Diabetes_mellitus	0	1	counts_per_patient_D_ml	0.736617	-0.336336	12.8548	13.6508	13.5356	7.47289	13	3
x	Gender	0	1	counts_per_patient_only_dapi_neg_ml	0.737316	-0.33541	8.12228	16.3486	0.194236	14.6129	3	16
x	Gender	0	1	counts_per_patient_only_dapi_pos_ml	0.737316	0.33541	335.598	198.126	308.718	107.499	3	16
x	CCI_CKD	0	2	counts_per_patient_ml	0.737316	-0.33541	230.384	258.87	172.114	118.371	16	3
x	CCI_COPD	0	1	counts_per_patient_(Dapi-)CK|CD_ml	0.73981	-0.332106	3.36313	9.87275	6.46076	9.87275	17	2
x	CCI_binary	0	1	counts_per_patient_(Dapi-)CK|V_ml	0.743971	0.326599	0.251146	0.140587	0.511688	0.397639	10	9
x	Lymph node status	0	1	counts_per_patient_total_CK_ml	0.744882	-0.325396	68.3164	46.3239	64.6187	0	15	1
x	Lymph node status	0	1	counts_per_patient_D|CK|V|CD_ml	0.744882	-0.325396	57.8184	40.7922	60.1902	0	15	1
x	RNU pTstage	1	5	counts_per_patient_(Dapi-)CK|V|CD_ml	0.750824	-0.317554	0.366577	0.612839	0.690094	1.0044	9	7
x	Number pos nodes_mod	0	1	counts_per_patient_D|V_ml	0.750824	0.317554	62.9382	40.1991	60.2189	21.4447	14	2
x	Number pos nodes_mod	0	1	counts_per_patient_D|CK|V|CD_ml	0.750824	0.317554	61.1714	25.8347	60.9345	14.9575	14	2
x	Symptoms_1	1	4	counts_per_patient_(Dapi-)CK|V|CD_ml	0.75183	0.316228	0.412463	0.156662	0.717499	0.313325	12	5
x	Symptoms_1	1	4	counts_per_patient_ml	0.75183	-0.316228	216.997	320.236	117.397	240.583	12	5
x	Smoking status	0	1	counts_per_patient_D|CD_ml	0.759463	-0.306186	5.44948	6.71744	7.54235	4.95731	8	3
x	RNU Grade	0	1	counts_per_patient_(Dapi-)CK_ml	0.767097	0.296174	12.0194	9.66804	11.7843	14.2948	3	15
x	RNU Grade	0	1	counts_per_patient_ml	0.767097	-0.296174	193.629	252.387	90.5912	175.967	3	15
x	LVI	0	1	counts_per_patient_only_dapi_pos_ml	0.767097	-0.296174	198.2	375.111	105.86	289.328	15	3
x	LVI	0	1	counts_per_patient_D|V|CD_ml	0.767097	-0.296174	75.5054	182.111	72.3202	215.212	15	3
x	Symptoms_2	1	2	counts_per_patient_(Dapi-)CK|CD_ml	0.76717	0.296078	3.20504	0.894585	6.9993	0.894585	11	2
x	Symptoms_1	3	4	counts_per_patient_(Dapi-)CK|V|CD_ml	0.769698	-0.29277	0	0.156662	0	0.313325	1	5
x	Symptoms_1	3	4	counts_per_patient_(Dapi-)CK|V_ml	0.769698	-0.29277	0	0.2948	0	0.589599	1	5
x	Symptoms_1	3	4	counts_per_patient_only_dapi_neg_ml	0.769698	0.29277	18.2544	15.6174	0	11.3307	1	5
x	Symptoms_1	2	4	counts_per_patient_only_dapi_pos_ml	0.769698	-0.29277	136.789	304.618	0	245.072	1	5
x	Symptoms_1	2	4	counts_per_patient_D_ml	0.769698	0.29277	7.70063	4.22287	0	4.60531	1	5
x	Symptoms_1	3	4	counts_per_patient_D|CK|CD_ml	0.769698	0.29277	5.96444	5.73214	0	4.13424	1	5
x	Symptoms_1	2	4	counts_per_patient_D|V_ml	0.769698	0.29277	50.3265	77.2474	0	72.8285	1	5
x	Symptoms_1	3	4	counts_per_patient_D|V_ml	0.769698	0.29277	27.1108	77.2474	0	72.8285	1	5
x	Symptoms_2	3	4	counts_per_patient_(Dapi-)CK|V|CD_ml	0.769698	-0.29277	0	0.156662	0	0.313325	1	5
x	Symptoms_2	3	4	counts_per_patient_(Dapi-)CK|V_ml	0.769698	-0.29277	0	0.2948	0	0.589599	1	5
x	Symptoms_2	3	4	counts_per_patient_only_dapi_neg_ml	0.769698	0.29277	18.2544	15.6174	0	11.3307	1	5
x	Symptoms_2	3	4	counts_per_patient_D|CK|CD_ml	0.769698	0.29277	5.96444	5.73214	0	4.13424	1	5
x	Symptoms_2	3	4	counts_per_patient_D|V_ml	0.769698	0.29277	27.1108	77.2474	0	72.8285	1	5
x	Symptoms_2	1	4	counts_per_patient_(Dapi-)CK|CD_ml	0.777008	-0.283221	3.20504	4.95652	6.9993	7.56427	11	5
x	Symptoms_2	1	4	counts_per_patient_D|CK|CD_ml	0.777008	0.283221	6.59355	5.73214	5.1235	4.13424	11	5
x	Lymph node dissection	0	1	counts_per_patient_D|V_ml	0.778729	-0.280976	36.1175	60.0958	14.209	57.3329	2	16
x	Concomitant CIS	0	1	counts_per_patient_only_dapi_neg_ml	0.778729	-0.280976	14.6721	16.8017	14.2788	12.4633	16	2
x	Concomitant CIS	0	1	counts_per_patient_D|CD_ml	0.778729	-0.280976	4.18223	2.18577	5.86191	0.949757	16	2
x	Tumor Necrosis	0	1	counts_per_patient_D_ml	0.778729	0.280976	10.2406	5.27338	11.6182	1.97864	16	2
x	Tumor Necrosis	0	1	counts_per_patient_total_CK_ml	0.778729	0.280976	65.752	43.9672	62.5333	29.4632	16	2
x	Previous bladder	0	1	counts_per_patient_(Dapi-)CK|V_ml	0.781207	-0.277746	0.164481	0.2948	0.405189	0.589599	14	5
x	Previous bladder	0	1	counts_per_patient_D|CK|V|CD_ml	0.781207	-0.277746	57.1322	34.2065	62.5969	18.7083	14	5
x	CCI_Liver_dx	0	1	counts_per_patient_(Dapi-)CK|V_ml	0.784191	0.273861	0.209819	0	0.47478	0	18	1
x	CCI_CHF	0	1	counts_per_patient_(Dapi-)CK|V_ml	0.784191	0.273861	0.209819	0	0.47478	0	18	1
x	CCI_MI	0	1	counts_per_patient_(Dapi-)CK|V_ml	0.784191	0.273861	0.209819	0	0.47478	0	18	1
x	Symptoms_1	1	2	counts_per_patient_only_dapi_pos_ml	0.789268	0.267261	201.852	136.789	113.975	0	12	1
x	Symptoms_1	1	2	counts_per_patient_D_ml	0.789268	-0.267261	11.7367	7.70063	11.6212	0	12	1
x	Symptoms_1	1	3	counts_per_patient_D|V_ml	0.789268	0.267261	47.6484	27.1108	47.0148	0	12	1
x	Symptoms_1	1	2	counts_per_patient_D|V|CD_ml	0.789268	0.267261	70.717	23.3743	65.7677	0	12	1
x	Symptoms_1	1	2	counts_per_patient_ml	0.789268	0.267261	216.997	144.653	117.397	0	12	1
x	Symptoms_1	1	2	counts_per_patient_D|CK|V|CD_ml	0.789268	-0.267261	58.4063	41.4151	61.8982	0	12	1
x	Tumor location_mod	4	6	counts_per_patient_(Dapi-)CK|V_ml	0.789268	0.267261	0.191895	0	0.431602	0	12	1
x	Tumor location_mod	4	6	counts_per_patient_(Dapi-)CK_ml	0.789268	0.267261	10.5891	3.16275	15.828	0	12	1
x	Side_Left0_Right1_Bilateral2	0	1	counts_per_patient_(Dapi-)CK|V|CD_ml	0.78981	-0.266557	0.32992	0.536234	0.663853	0.961142	10	8
x	Side_Left0_Right1_Bilateral2	0	1	counts_per_patient_(Dapi-)CK|V_ml	0.78981	0.266557	0.251146	0.15816	0.511688	0.418452	10	8
x	RNU pTstage_mod	0	1	counts_per_patient_only_dapi_pos_ml	0.78981	-0.266557	198.406	264.284	103.993	215.069	10	8
x	RNU pTstage_mod	0	1	counts_per_patient_(Dapi-)CK_ml	0.78981	-0.266557	11.3133	8.49323	16.3941	9.82686	10	8
x	RNU pTstage	1	5	counts_per_patient_only_dapi_pos_ml	0.791296	-0.264628	218.382	287.985	89.5866	219.928	9	7
x	Symptoms_1	1	4	counts_per_patient_D|CK|V_ml	0.792147	0.263523	2.81222	1.2323	4.89406	2.09503	12	5
x	CCI_binary	0	1	counts_per_patient_only_dapi_neg_ml	0.806496	-0.244949	13.5392	16.7281	11.3738	15.7969	10	9
x	CCI_binary	0	1	counts_per_patient_(Dapi-)CK|CD_ml	0.806496	-0.244949	2.61962	5.63584	4.36103	9.11103	10	9
x	Tumor location_mod	4	7	counts_per_patient_D_ml	0.808365	-0.242536	8.65764	12.1542	9.1714	14.8276	12	4
x	LVI	0	1	counts_per_patient_D|CD_ml	0.812704	-0.23694	3.02229	8.65097	3.21814	10.3944	15	3
x	RNU pTstage	5	6	counts_per_patient_only_dapi_neg_ml	0.827259	-0.218218	14.1434	8.33256	11.1845	0	7	1
x	RNU pTstage	5	6	counts_per_patient_D|CD_ml	0.827259	0.218218	6.9735	2.99131	7.72083	0	7	1
x	RNU pTstage	3	5	counts_per_patient_(Dapi-)CK|CD_ml	0.827259	0.218218	1.5592	4.46836	0	8.484	1	7
x	RNU pTstage	5	6	counts_per_patient_(Dapi-)CK|CD_ml	0.827259	0.218218	4.46836	0.736	8.484	0	7	1
x	RNU pTstage	3	5	counts_per_patient_(Dapi-)CK_ml	0.827259	0.218218	5.48417	8.73323	0	10.4834	1	7
x	RNU pTstage	5	6	counts_per_patient_(Dapi-)CK_ml	0.827259	-0.218218	8.73323	6.81325	10.4834	0	7	1
x	RNU pTstage	5	6	counts_per_patient_D|CK|V_ml	0.827259	0.218218	2.88182	0.783312	2.91368	0	7	1
x	RNU pTstage	5	6	counts_per_patient_D|V|CD_ml	0.827259	-0.218218	136.473	52.7028	159.061	0	7	1
x	CCI_Diabetes_mellitus	1	2	counts_per_patient_(Dapi-)CK|V|CD_ml	0.827259	-0.218218	0.604197	1.04565	0.854464	0.742405	3	3
x	CCI_Diabetes_mellitus	1	2	counts_per_patient_only_dapi_neg_ml	0.827259	0.218218	7.95892	9.96693	3.45546	9.08466	3	3
x	CCI_Diabetes_mellitus	1	2	counts_per_patient_total_CK_ml	0.827259	-0.218218	85.1883	99.3107	54.0873	63.397	3	3
x	CCI_Diabetes_mellitus	1	2	counts_per_patient_D|CK|CD_ml	0.827259	0.218218	11.0913	9.16864	6.19158	3.35291	3	3
x	CCI_Diabetes_mellitus	1	2	counts_per_patient_D|CK|V|CD_ml	0.827259	-0.218218	67.8405	89.1509	48.5916	65.0675	3	3
x	RNU pTstage	1	5	counts_per_patient_(Dapi-)CK|CD_ml	0.832339	-0.211702	4.61732	4.46836	7.07193	8.484	9	7
x	Symptoms_1	1	4	counts_per_patient_only_dapi_pos_ml	0.833029	-0.210819	201.852	304.618	113.975	245.072	12	5
x	Symptoms_1	1	4	counts_per_patient_(Dapi-)CK|CD_ml	0.833029	-0.210819	3.08705	4.95652	6.71274	7.56427	12	5
x	Biopsy Results	1	2	counts_per_patient_(Dapi-)CK|V_ml	0.833029	0.210819	0.2948	0.191895	0.589599	0.431602	5	12
x	Biopsy Results	1	2	counts_per_patient_D_ml	0.833029	-0.210819	11.4552	12.7176	13.1817	12.2456	5	12
x	Tumor Necrosis	0	1	counts_per_patient_(Dapi-)CK|CD_ml	0.833097	0.210732	4.5406	1.24	7.71584	1.24	16	2
x	Smoking status	0	2	counts_per_patient_only_dapi_pos_ml	0.833635	-0.210042	242.356	202.392	225.864	98.8823	8	8
x	Smoking status	0	1	counts_per_patient_D|CK|CD_ml	0.838256	-0.204124	3.9524	4.82421	3.76721	4.0918	8	3
x	Smoking status	1	2	counts_per_patient_D|V|CD_ml	0.838256	-0.204124	74.9719	44.3699	87.1391	31.4791	3	8
x	CCI_Diabetes_mellitus	0	1	counts_per_patient_(Dapi-)CK_ml	0.840072	0.201802	13.3039	6.46244	15.4318	3.32633	13	3
x	CCI_Diabetes_mellitus	0	1	counts_per_patient_D|CK_ml	0.840072	0.201802	1.48781	1.78694	1.95129	2.52711	13	3
x	CCI_Diabetes_mellitus	0	2	counts_per_patient_ml	0.840072	-0.201802	198.357	236.698	110.913	97.3491	13	3
x	Symptoms_2	1	2	counts_per_patient_D|CK|V_ml	0.843526	0.197386	3.06787	1.29252	5.03438	1.29252	11	2
x	Symptoms_2	2	4	counts_per_patient_D|CK|V_ml	0.846451	0.193649	1.29252	1.2323	1.29252	2.09503	2	5
x	Previous bladder	0	1	counts_per_patient_D|CK|CD_ml	0.8531	0.185164	5.53079	6.30245	4.00343	6.39148	14	5
x	Previous bladder	0	1	counts_per_patient_D|CK|V_ml	0.8531	0.185164	2.40566	1.76277	4.4112	3.14853	14	5
x	CCI_Liver_dx	0	1	counts_per_patient_total_CK_ml	0.855132	0.182574	61.9334	32.2204	61.1512	0	18	1
x	CCI_Liver_dx	0	1	counts_per_patient_D|CK|V|CD_ml	0.855132	0.182574	52.7515	21.356	56.5733	0	18	1
x	CCI_CHF	0	1	counts_per_patient_only_dapi_pos_ml	0.855132	-0.182574	218.061	251.716	169.556	0	18	1
x	CCI_CHF	0	1	counts_per_patient_ml	0.855132	-0.182574	232.68	274.513	169.378	0	18	1
x	CCI_MI	0	1	counts_per_patient_only_dapi_pos_ml	0.855132	-0.182574	218.061	251.716	169.556	0	18	1
x	CCI_MI	0	1	counts_per_patient_ml	0.855132	-0.182574	232.68	274.513	169.378	0	18	1
x	RNU pTstage_mod	0	1	counts_per_patient_D|V_ml	0.858955	0.177705	65.8233	46.9418	65.7379	33.9479	10	8
x	RNU Grade	0	1	counts_per_patient_total_CK_ml	0.858955	-0.177705	72.4672	61.5044	75.4036	56.444	3	15
x	RNU Grade	0	1	counts_per_patient_D|V|CD_ml	0.858955	-0.177705	54.4259	101.042	37.2667	125.49	3	15
x	RNU pTstage	1	3	counts_per_patient_(Dapi-)CK|V_ml	0.861804	0.174078	0.163778	0	0.463233	0	9	1
x	RNU pTstage	1	6	counts_per_patient_(Dapi-)CK|V_ml	0.861804	0.174078	0.163778	0	0.463233	0	9	1
x	RNU pTstage	1	3	counts_per_patient_only_dapi_neg_ml	0.861804	0.174078	17.1086	7.04337	16.8406	0	9	1
x	RNU pTstage	1	6	counts_per_patient_only_dapi_neg_ml	0.861804	0.174078	17.1086	8.33256	16.8406	0	9	1
x	RNU pTstage	1	3	counts_per_patient_D_ml	0.861804	-0.174078	9.56455	1.57718	13.701	0	9	1
x	RNU pTstage	1	6	counts_per_patient_D_ml	0.861804	-0.174078	9.56455	1.472	13.701	0	9	1
x	RNU pTstage	1	3	counts_per_patient_(Dapi-)CK|CD_ml	0.861804	-0.174078	4.61732	1.5592	7.07193	0	9	1
x	RNU pTstage	1	6	counts_per_patient_(Dapi-)CK|CD_ml	0.861804	-0.174078	4.61732	0.736	7.07193	0	9	1
x	RNU pTstage	1	6	counts_per_patient_D|V|CD_ml	0.861804	0.174078	73.945	52.7028	69.0536	0	9	1
x	Symptoms_2	1	4	counts_per_patient_total_CK_ml	0.865063	0.169932	74.1518	53.3393	66.9788	47.2542	11	5
x	Symptoms_2	1	4	counts_per_patient_D|CK|V|CD_ml	0.865063	0.169932	63.2373	44.8238	62.4471	43.5006	11	5
x	CCI_CKD	0	2	counts_per_patient_D|CD_ml	0.866815	0.167705	4.81089	2.04228	6.08009	1.44531	16	3
x	RNU pTstage	1	5	counts_per_patient_ml	0.873845	-0.158777	235.491	302.128	89.9013	218.498	9	7
x	Number pos nodes_mod	0	1	counts_per_patient_(Dapi-)CK|V_ml	0.873845	0.158777	0.0741042	0	0.267187	0	14	2
x	Number pos nodes_mod	0	1	counts_per_patient_(Dapi-)CK_ml	0.873845	-0.158777	8.09354	17.5681	13.2247	15.7555	14	2
x	Symptoms_1	1	4	counts_per_patient_D|CK_ml	0.874367	-0.158114	1.14869	1.55106	1.892	2.2887	12	5
x	Symptoms_2	1	3	counts_per_patient_(Dapi-)CK|V_ml	0.884836	0.144841	0.0943144	0	0.298248	0	11	1
x	Lymph node dissection	0	1	counts_per_patient_total_CK_ml	0.888275	-0.140488	34.4484	66.9419	9.5517	62.7928	2	16
x	Lymph node dissection	0	1	counts_per_patient_D|V|CD_ml	0.888275	-0.140488	38.4724	100.123	15.0981	122.117	2	16
x	Concomitant CIS	0	1	counts_per_patient_(Dapi-)CK_ml	0.888275	0.140488	10.785	4.25954	14.6198	0.0788366	16	2
x	Tumor Necrosis	0	1	counts_per_patient_D|CK|V|CD_ml	0.888275	0.140488	55.8544	35.9731	58.2901	25.0959	16	2
x	Symptoms_1	1	3	counts_per_patient_(Dapi-)CK|V_ml	0.893695	0.133631	0.0864549	0	0.286738	0	12	1
x	RNU pTstage_mod	0	1	counts_per_patient_(Dapi-)CK|CD_ml	0.893973	-0.133278	4.31151	4.00182	6.77146	8.03147	10	8
x	CCI_COPD	0	1	counts_per_patient_D|CK|V_ml	0.894318	-0.132842	2.3247	1.48661	4.3239	1.48661	17	2
x	Gender	0	1	counts_per_patient_D_ml	0.910979	-0.111803	6.24628	12.0388	3.46077	13.2181	3	16
x	Gender	0	1	counts_per_patient_ml	0.910979	0.111803	343.72	214.475	308.742	108.941	3	16
x	CCI_CKD	0	2	counts_per_patient_D|V|CD_ml	0.910979	0.111803	91.9227	76.371	121.402	69.1363	16	3
x	CCI_CVA_or_TIA	0	1	counts_per_patient_D|V|CD_ml	0.910979	-0.111803	96.5437	51.7257	123.459	24.6206	16	3
x	Lymph node status	0	1	counts_per_patient_(Dapi-)CK|V_ml	0.913627	0.108465	0.0691639	0	0.258788	0	15	1
x	Lymph node status	0	1	counts_per_patient_D|CK|CD_ml	0.913627	0.108465	6.58367	5.53169	4.92142	0	15	1
x	Symptoms_1	1	4	counts_per_patient_total_CK_ml	0.916051	-0.105409	68.5604	53.3393	66.7548	47.2542	12	5
x	Symptoms_1	1	4	counts_per_patient_D|CK|CD_ml	0.916051	0.105409	6.19319	5.73214	5.08193	4.13424	12	5
x	Symptoms_1	1	4	counts_per_patient_D|CK|V|CD_ml	0.916051	-0.105409	58.4063	44.8238	61.8982	43.5006	12	5
x	Biopsy Results	1	2	counts_per_patient_(Dapi-)CK|V|CD_ml	0.916051	-0.105409	0.362518	0.481373	0.725036	0.871784	5	12
x	Biopsy Results	1	2	counts_per_patient_D|CD_ml	0.916051	0.105409	3.87753	4.95717	4.02488	6.57673	5	12
x	Smoking status	1	2	counts_per_patient_D_ml	0.918707	0.102062	19.27	14.088	15.1315	13.7735	3	8
x	Previous bladder	0	1	counts_per_patient_D_ml	0.926236	-0.092582	11.681	9.56509	13.4258	8.67362	14	5
x	Previous bladder	0	1	counts_per_patient_(Dapi-)CK|CD_ml	0.926236	0.092582	4.94321	1.54278	8.12171	1.69148	14	5
x	Side_Left0_Right1_Bilateral2	0	1	counts_per_patient_D|CK_ml	0.929199	-0.0888523	1.47866	1.23947	2.12403	1.86223	10	8
x	RNU pTstage_mod	0	1	counts_per_patient_only_dapi_neg_ml	0.929199	-0.0888523	16.1021	13.417	16.2592	10.6371	10	8
x	RNU pTstage_mod	0	1	counts_per_patient_ml	0.929199	-0.0888523	214.508	277.701	106.002	214.361	10	8
x	Path multifocality	0	1	counts_per_patient_only_dapi_pos_ml	0.929199	-0.0888523	198.745	263.86	100.129	217.476	10	8
x	Path multifocality	0	1	counts_per_patient_D|CK|V|CD_ml	0.929199	0.0888523	51.9829	55.7235	59.3019	51.3527	10	8
x	Lymph node dissection	0	1	counts_per_patient_(Dapi-)CK|CD_ml	0.944	0.0702439	2.15053	4.42678	2.15053	7.73195	2	16
x	Lymph node dissection	0	1	counts_per_patient_D|CK|V_ml	0.944	-0.0702439	1.29252	2.49426	1.29252	4.41816	2	16
x	Histology	1	2	counts_per_patient_D|CD_ml	0.944	-0.0702439	3.74374	5.69375	5.5175	5.69375	16	2
x	Histology	1	2	counts_per_patient_D|CK|V_ml	0.944	0.0702439	2.49426	1.29252	4.41816	1.29252	16	2
x	CCI_Diabetes_mellitus	0	2	counts_per_patient_D|CK|V_ml	0.946369	0.0672673	2.00856	0.991071	4.50509	1.40159	13	3
x	RNU Grade	0	1	counts_per_patient_D|CK|CD_ml	0.952765	0.0592349	4.84344	6.17492	1.4015	5.19027	3	15
x	RNU Grade	0	1	counts_per_patient_D|CK|V_ml	0.952765	0.0592349	5.66759	1.69936	8.01518	2.3963	3	15
x	LVI	0	1	counts_per_patient_D|CK_ml	0.952765	0.0592349	1.28943	1.78694	1.88564	2.52711	15	3
x	Symptoms_2	1	4	counts_per_patient_only_dapi_pos_ml	0.954829	0.0566441	213.068	304.618	112.524	245.072	11	5
x	Symptoms_2	1	4	counts_per_patient_D|CK_ml	0.954829	-0.0566441	1.25312	1.55106	1.94274	2.2887	11	5
x	Symptoms_2	1	4	counts_per_patient_ml	0.954829	-0.0566441	227.991	320.236	116.553	240.583	11	5
x	RNU pTstage	1	5	counts_per_patient_only_dapi_neg_ml	0.957791	0.0529256	17.1086	14.1434	16.8406	11.1845	9	7
x	RNU pTstage	1	5	counts_per_patient_(Dapi-)CK_ml	0.957791	-0.0529256	11.961	8.73323	17.1591	10.4834	9	7
x	Smoking status	0	2	counts_per_patient_(Dapi-)CK|V_ml	0.958122	-0.0525105	0.15816	0.18425	0.418452	0.487479	8	8
x	ASA score	2	3	counts_per_patient_(Dapi-)CK|V_ml	0.965022	-0.0438529	0.17291	0.210714	0.386638	0.49586	6	13
x	ASA score	2	3	counts_per_patient_total_CK_ml	1	0	58.1618	61.3886	58.0671	60.6842	6	13
x	ASA score	2	3	counts_per_patient_D|CK|V|CD_ml	1	0	47.7766	52.6326	50.0547	57.7887	6	13
x	Symptoms_1	1	2	counts_per_patient_only_dapi_neg_ml	1	0	15.1449	7.86407	15.4976	0	12	1
x	Symptoms_1	1	2	counts_per_patient_total_CK_ml	1	0	68.5604	44.0001	66.7548	0	12	1
x	Symptoms_2	2	3	counts_per_patient_only_dapi_pos_ml	1	0	107.636	94.7054	29.1531	0	2	1
x	Symptoms_2	2	3	counts_per_patient_total_CK_ml	1	0	25.5277	13.6005	18.4725	0	2	1
x	Symptoms_2	2	4	counts_per_patient_(Dapi-)CK_ml	1	0	9.87868	10.2095	5.9194	9.40561	2	5
x	Symptoms_2	2	3	counts_per_patient_D|V_ml	1	0	26.0071	27.1108	24.3194	0	2	1
x	Symptoms_2	2	3	counts_per_patient_ml	1	0	120.362	112.96	24.2915	0	2	1
x	Smoking status	0	1	counts_per_patient_only_dapi_neg_ml	1	0	13.3396	14.8512	10.4882	7.84705	8	3
x	Smoking status	0	1	counts_per_patient_only_dapi_pos_ml	1	0	242.356	206.276	225.864	91.6114	8	3
x	Smoking status	1	2	counts_per_patient_(Dapi-)CK_ml	1	0	6.98137	12.9626	6.24659	18.0901	3	8
x	Smoking status	0	1	counts_per_patient_D|CK|V_ml	1	0	1.09332	1.39299	1.82545	1.96999	8	3
x	Smoking status	1	2	counts_per_patient_D|V_ml	1	0	85.4704	64.0954	88.4228	48.301	3	8
x	Smoking status	0	1	counts_per_patient_ml	1	0	255.695	221.127	225.462	88.7433	8	3
x	Smoking status	0	2	counts_per_patient_ml	1	0	255.695	219.227	225.462	101.101	8	8
x	RNU pTstage	3	6	counts_per_patient_(Dapi-)CK|V_ml	1	0	0	0	0	0	1	1
x	RNU pTstage	3	6	counts_per_patient_D|CK_ml	1	0	0	0	0	0	1	1
x	CCI_binary	0	1	counts_per_patient_D|V|CD_ml	1	0	79.8967	100.101	78.0375	144.505	10	9
x	CCI_Diabetes_mellitus	1	2	counts_per_patient_(Dapi-)CK|V_ml	1	0	0	0	0	0	3	3
x	CCI_CKD	0	2	counts_per_patient_(Dapi-)CK|V|CD_ml	1	0	0.474317	0.261104	0.850977	0.369257	16	3
x	CCI_CHF	0	1	counts_per_patient_total_CK_ml	1	0	61.6173	37.9109	61.2891	0	18	1
x	CCI_CHF	0	1	counts_per_patient_D|CK|V|CD_ml	1	0	52.4212	27.3024	56.7381	0	18	1
x	CCI_MI	0	1	counts_per_patient_total_CK_ml	1	0	61.6173	37.9109	61.2891	0	18	1
x	CCI_MI	0	1	counts_per_patient_D|CK|V|CD_ml	1	0	52.4212	27.3024	56.7381	0	18	1
x	Lymph node dissection	0	1	counts_per_patient_D|CK|V|CD_ml	1	0	28.7742	56.7543	12.6409	58.4245	2	16
x	Tumor location_mod	6	7	counts_per_patient_(Dapi-)CK|V|CD_ml	1	0	0	0	0	0	1	4
x	Tumor location_mod	6	7	counts_per_patient_only_dapi_pos_ml	1	0	94.7054	124.619	0	100.252	1	4
x	Tumor location_mod	6	7	counts_per_patient_total_CK_ml	1	0	13.6005	21.0062	0	14.3117	1	4
x	Tumor location_mod	6	7	counts_per_patient_D|CK|V_ml	1	0	0	0	0	0	1	4
x	Tumor location_mod	4	7	counts_per_patient_D|V|CD_ml	1	0	61.1677	75.1342	58.3714	85.7705	12	4
x	Tumor location_mod	6	7	counts_per_patient_ml	1	0	112.96	140.473	0	97.8325	1	4
x	Path multifocality	0	1	counts_per_patient_(Dapi-)CK_ml	1	0	9.71351	10.493	15.2433	12.0896	10	8
x	Number pos nodes_mod	0	1	counts_per_patient_only_dapi_neg_ml	1	0	13.5068	18.4744	13.7723	14.8492	14	2
x	Recurrence_6month_mod	0	1	counts_per_patient_(Dapi-)CK|V_ml	1	0	0	0	0	0	4	3
x	Recurrence_6month_mod	0	1	counts_per_patient_only_dapi_neg_ml	1	0	14.4989	11.7996	10.0058	7.95961	4	3
x	Recurrence_6month_mod	0	1	counts_per_patient_D|CK|V_ml	1	0	2.08785	5.66759	2.25435	8.01518	4	3
x	Recurrence_130day_mod	0	1	counts_per_patient_(Dapi-)CK|V_ml	1	0	0	0	0	0	5	2
x	Recurrence_130day_mod	0	1	counts_per_patient_only_dapi_neg_ml	1	0	13.0078	13.5095	9.4333	9.28775	5	2
x	Recurrence_130day_mod	0	1	counts_per_patient_(Dapi-)CK|CD_ml	1	0	5.68652	9.87275	9.72799	9.87275	5	2

## Sheet: Glossary
Variable notes						Symptoms was split to two because a patient had two symptoms. The first column is for the patient’s first symptoms (which was common) and the second for their second symptom (which was uncommon).
Variable definitions	Gender (0:Female; 1:Male)	Age (Age at surgery)	Height (cm)	Weight (Kg)	BMI (Kg/m2)	Symptoms_1 (1: hematuria; 2: flank pain; 3: incidental; 4: other)	Symptoms_2 (1: hematuria; 2: flank pain; 3: incidental; 4: other)	ASA score	CCI (total)	CCI(Diabetes mellitus) Uncomplicated (+1) End-organ damage (+2)	CCI Liver dx Mild (+1) Moderate to Severe (+3)	CCI COPD (+1)	CCI Tumor solid or mets 1: Solid tumor (+2) 2: Metastatic solid (+6)	CCI CKD (+2)	CCI PVD (Peripheral Vascular Dx) (+1)	CCI CVA or TIA (+1)	CCI CHF (+1)	CCI MI (+1)	CCI Dementia (+1)	CCI Connective Tissue Dx (+1)	CCI Peptic Ulcer Dx (+1)	CCI Hemiplegia (+2)	CCI Lymphoma (+2)	CCI Leuckemia (+2)	CCI AIDS (+6)	Smoking status (Never0_Current1_Former2)	Smoking status_mod (Never0_Former1_Current2)	Previous bladder CA 0:No 1:Yes	Preop Cr	Preop GFR	Biopsy Results (0Negative, 1Low Grade_2High Grade)	Side_Left0_Right1_Bilateral2	Lymph node dissection	Tumor location (1) Superior calyx 2) Middle calyx 3) Inferior calyx 4) pelvic/renal 5) Proximal ureter 6) Mid ureter 7) Distal ureter	Histology 1: Pure Urothelial 2: Urothelial with variant histology	RNU Grade 0: low-grade 1: high-grade	RNU pTstage 0:pT0 1:pTa 2:pTis 3:pT1 4:pT2 5:pT3 6:pT4	RNU pTstage_mod 0:pT0,pTa, pTis,pT1,pT2 1:pT3, PT4	Concomitant CIS 0: No 1: Yes	Tumor Necrosis 0: no 1: yes	LVI 0: No 1: Yes	Path multifocality: Uni0, Multi 1	Lymph node status 0:pN0 1:pN1, 2:pN2 3:pNx	Number total nodes removed	Number pos nodes	Recurrence_6month_mod	Recurrence_130day_mod
